# Supplementary material for: DNA methylation is associated with prenatal exposure to sulfur dioxide and childhood attention-deficit hyperactivity disorder symptoms
Source: Sci Rep. 2023 Mar 1;13:3501. doi: 10.1038/s41598-023-29843-y (PMC9977725; doi:10.1038/s41598-023-29843-y)
Supplement: Supplementary file 2 — Supplementary Tables. [file 41598_2023_29843_MOESM2_ESM.xlsx]

## Sheet: Table S1
Table S1. Selected studies after systematic review (studies on DNA methylation associated with ADHD)
	Study	Number of associated DMR or CpG sites	Study participants or study name	Number of study participants	Age at DNA methylation and ADHD assessment	Environmental interaction	Tissue of methylation data	Analysis method	Tables
1	Weiß et al, 2021	DRD4 (1 CpGs), KLDR1 (1 CpGs), TARBP1 (8 CpGs)	IMpACT study, Netherland	88 cases, 91 controls	Mean 34.2 years	Prenatal smoking	Blood	Targeted bisulfite sequencing	Table S3, S4
2	Miyake et al, 2021	GFI1 region (2 CpGs)	Hokkaido Study on the Environment and Children’s Health, Japan	1150	At birth (ADHD assessed at 6 years)	Prenatal smoking	Blood (cord)	Bisulfite next‑generation sequencing	Figure S1
3	Li et al, 2021	3 CpGs	Patients in Chang Gung Children’s Hospital in Taiwan	126 cases, 72 controls	Mean 9.3 years	None	Blood	Methylation microarray and pyrosequencing	Table 2
4	Rovira et al, 2020	10 CpGs	Patients at Hospital Universitari Vall d’Hebron of Barcelona (Spain)	103 cases, 100 controls	Mean 31.9 in cases, mean 37.3 in controls	None	Peripheral blood mononuclear cells	EWAS	Table 2
5	Neumann et al, 2020	5 CpGs	Pregnancy And Childhood Epigenetics (PACE) Consortium	2477 (age 4-15 years) from 5 cohorts, 2374 (age 7-11 years) from 9 cohorts	Birth and school age	None	Blood	Meta-analysis EWAS	Table 2
6	Mooney et al, 2020	29 CpGs	Community recruited cases and control, US	391 cases, 213 controls	Mean 9.8 years in cases, 9.8 years in control	None	Saliva	EWAS	Table 2
7	Meijer et al, 2020	12 CpGs	NeuroIMAGE study	35 cases (persistent), 19 control, 19 cases (remittent)	Mean 20.9 years	None	Blood	EWAS	Table S2
8	Hammerschlag et al, 2020	7 CpGs	iPSYCH, PGC, EAGLE, QIMR, 23andMe	20,183 cases, 35,191 controls and more	Not specified	None	Blood, Brain (public data)	mQTL, eQTL	Table S2
9	Goodman et al, 2020	127 CpGs	Province of Ontario Neurodevelopmental Disorders Network (POND) and more, Canada	22 cases, 54 controls	7-17 years	None	Saliva	mQTL	Table S1
10	van Dongen, 2019	2 CpGs, 19 DMR (219 CpGs)	Netherlands Twin Register, Dunedin Multidisciplinary Health and Development Study, Environmental Risk Longitudinal Twin Study	2258 + 800 + 1631 (cohort)	mean 37 years	None	Blood	Epigenome-wide associaiton study	Table 2, 3
11	Chen et al, 2018	7 CpGs	Monozygotic twin children discordant for ADHD	15 monozygotic twin pairs	Mean 10.9 years	None	Whole blood	Candidate gene analysis, EWAS	Table S10
12	Adriani et al, 2018	SLC6A3 (DAT1)(13 CpGs)	Italian children	30 cases, 15 controls	6-14 years	None	Buccal swab	Candidate gene analysis	Figure 1
13	Walton et al, 2017	13 CpGs	ARIES (subset of ALSPAC), UK	783	At birth (ADHD assessed at 7 years)	None	Blood	EWAS	Table 1
14	Sengupta et al, 2017	2 CpGs	Pharmaco-behavioural genetic (PBG) study, Canada	48 (all cases)	Mean 9 years	Prenatal smoking	Blood	Candidate gene analysis	Table 4
15	Rijlaarsdam et al, 2017	37 CpGs	Subset of ALSPAC, UK	346	At birth (ADHD assessed at 7 years)	prenatal unhealthy diet	Cord blood	Candidate gene analysis	Table S1
16	Heinrich et al, 2017	25 CpGs	FRANCES cohort, Germany	82	6-8 years	None	Buccal cell	Candidate gene analysis	Table 2
17	Gervin et al, 2017	No CpGs associated	MoBa cohort, Norway	384	At birth (ADHD assessed at later ages, unknown)	prernatal paracetamol exposure	Cord blood	EWAS	NA
18	Wilmot e tal, 2016	6 CpGs	Caucasion boys	92	7-11.8 years	None	Saliva	EWAS	Table 2
19	Dadds et al, 2016	DRD4 (20 CpGs)	Australian children	330	Mean 8.9 years	None	Blood, saliva (as secondary option)	Candidate gene analysis	Figure 1
20	Xu et al, 2015	SLC6A3 (DAT1) regulation area (18 CpGs)	Chinese Han children	50 cases, 50 controls	Mean 8.1 years in cases, mean 8.3 years in controls	None	Blood	Candidate gene analysis	Figure 2A
21	Park et al, 2015	SLC6A4 (5 HTT) promoter (23 CpGs)	Korean children	102 (all cases)	Mean 8.9 years	None	Blood	Candidate gene analysis	Table 2
22	van Mil et al, 2014	DRD4 (4 CpGs) SLC6A4 (5 HTT)(4 CpGs)	Generation R study (Netherland)	426	At birth (ADHD assessed at 6 years)	None	Cord blood	Candidate gene analysis	Table 3

## Sheet: Table S2
Table S2. The list of selected CpG sites from systematic literature review
Type	Study	CpG sites	Gene
DMR	Adriani et al, 2018	cg00997378	SLC6A3
DMR	Adriani et al, 2018	cg04210284	SLC6A3
DMR	Adriani et al, 2018	cg04598517	SLC6A3
DMR	Adriani et al, 2018	cg05030481	SLC6A3
DMR	Adriani et al, 2018	cg08713711	SLC6A3
DMR	Adriani et al, 2018	cg12882697	SLC6A3
DMR	Adriani et al, 2018	cg13202751	SLC6A3
DMR	Adriani et al, 2018	cg13723431	SLC6A3
DMR	Adriani et al, 2018	cg14502484	SLC6A3
DMR	Adriani et al, 2018	cg15212349	SLC6A3
DMR	Adriani et al, 2018	cg26205131	SLC6A3
DMR	Adriani et al, 2018	cg27037018	SLC6A3
DMR	Adriani et al, 2018	cg27348223	SLC6A3
CpGs	Chen et al, 2018	cg20981848	BTBD3
CpGs	Chen et al, 2018	cg01729116	CDH15
CpGs	Chen et al, 2018	cg09970590	MEIS2
CpGs	Chen et al, 2018	cg24769403	NA
CpGs	Chen et al, 2018	cg07537443	NGFR
CpGs	Chen et al, 2018	cg16970357	PAX6
CpGs	Chen et al, 2018	cg15287443	ZIC4
DMR	Dadds et al, 2016	cg00556112	DRD4
DMR	Dadds et al, 2016	cg02762115	DRD4
DMR	Dadds et al, 2016	cg03855291	DRD4
DMR	Dadds et al, 2016	cg03909863	DRD4
DMR	Dadds et al, 2016	cg05717871	DRD4
DMR	Dadds et al, 2016	cg06825142	DRD4
DMR	Dadds et al, 2016	cg07212818	DRD4
DMR	Dadds et al, 2016	cg08726248	DRD4
DMR	Dadds et al, 2016	cg09133032	DRD4
DMR	Dadds et al, 2016	cg09386376	DRD4
DMR	Dadds et al, 2016	cg11335335	DRD4
DMR	Dadds et al, 2016	cg12928379	DRD4
DMR	Dadds et al, 2016	cg14433983	DRD4
DMR	Dadds et al, 2016	cg15861585	DRD4
DMR	Dadds et al, 2016	cg16313227	DRD4
DMR	Dadds et al, 2016	cg20411756	DRD4
DMR	Dadds et al, 2016	cg20931042	DRD4
DMR	Dadds et al, 2016	cg23231692	DRD4
DMR	Dadds et al, 2016	cg23501406	DRD4
DMR	Dadds et al, 2016	cg27433878	DRD4
CpGs	Goodman et al, 2020	cg02497785	ABCA13
CpGs	Goodman et al, 2020	cg12011299	ADH4
CpGs	Goodman et al, 2020	cg18085176	AFAP1;AFAP1
CpGs	Goodman et al, 2020	cg25476565	ALDH7A1
CpGs	Goodman et al, 2020	cg07314988	ATHL1
CpGs	Goodman et al, 2020	cg10261205	ATHL1
CpGs	Goodman et al, 2020	cg10411146	ATHL1
CpGs	Goodman et al, 2020	cg12549411	B3GALT5;B3GALT5;B3GALT5;B3GALT5;B3GALT5
CpGs	Goodman et al, 2020	cg06578276	BAIAP2;BAIAP2;BAIAP2;BAIAP2
CpGs	Goodman et al, 2020	cg22992772	BAIAP2;BAIAP2;BAIAP2;BAIAP2
CpGs	Goodman et al, 2020	cg12342675	BICC1
CpGs	Goodman et al, 2020	cg19359983	C13orf39
CpGs	Goodman et al, 2020	cg02341645	C17orf54
CpGs	Goodman et al, 2020	cg10374084	C19orf41
CpGs	Goodman et al, 2020	cg21245975	C1orf52;C1orf52
CpGs	Goodman et al, 2020	cg05820861	C1QTNF9
CpGs	Goodman et al, 2020	cg20674327	C7orf57
CpGs	Goodman et al, 2020	cg06809326	CCDC144NL
CpGs	Goodman et al, 2020	cg14560110	CCDC144NL
CpGs	Goodman et al, 2020	cg22570042	CCDC144NL
CpGs	Goodman et al, 2020	cg18693985	CPEB4
CpGs	Goodman et al, 2020	cg12759523	CYFIP1
CpGs	Goodman et al, 2020	cg08670281	CYP4F11;CYP4F11
CpGs	Goodman et al, 2020	cg11747104	DAAM1
CpGs	Goodman et al, 2020	cg21498547	DLGAP2
CpGs	Goodman et al, 2020	cg09677945	DNAJC15;DNAJC15
CpGs	Goodman et al, 2020	cg14729962	DNAJC15;DNAJC15
CpGs	Goodman et al, 2020	cg15988970	DNAJC15;DNAJC15
CpGs	Goodman et al, 2020	cg01833234	DNHD1
CpGs	Goodman et al, 2020	cg11185456	DNHD1
CpGs	Goodman et al, 2020	cg13298116	EML3;MTA2
CpGs	Goodman et al, 2020	cg14024893	ENTPD2;ENTPD2
CpGs	Goodman et al, 2020	cg07620573	FGF12
CpGs	Goodman et al, 2020	cg17611045	FGF12
CpGs	Goodman et al, 2020	cg03044573	GAS5;SNORD78;SNORD44;SNORD80;SNORD79
CpGs	Goodman et al, 2020	cg16810626	GATA4
CpGs	Goodman et al, 2020	cg13607226	GGTA1
CpGs	Goodman et al, 2020	cg08960815	GIMAP4
CpGs	Goodman et al, 2020	cg26571870	GINS2
CpGs	Goodman et al, 2020	cg26567012	GLRA1;GLRA1
CpGs	Goodman et al, 2020	cg08433110	GMDS
CpGs	Goodman et al, 2020	cg09658497	GNA12
CpGs	Goodman et al, 2020	cg19717773	GNA12
CpGs	Goodman et al, 2020	cg22850128	GPR177;GPR177
CpGs	Goodman et al, 2020	cg07112131	H2AFJ;H2AFJ
CpGs	Goodman et al, 2020	cg12159023	HCN2
CpGs	Goodman et al, 2020	cg17403731	HCN2
CpGs	Goodman et al, 2020	cg16055526	HLA-DPB2
CpGs	Goodman et al, 2020	cg04657470	HSPE1;HSPE1;HSPD1;HSPD1
CpGs	Goodman et al, 2020	cg08610426	IZUMO1
CpGs	Goodman et al, 2020	cg04913265	JAM3
CpGs	Goodman et al, 2020	cg16906346	KIAA0319;KIAA0319;KIAA0319;KIAA0319;KIAA0319
CpGs	Goodman et al, 2020	cg18319852	KIF25;KIF25
CpGs	Goodman et al, 2020	cg07600533	KLHDC7B
CpGs	Goodman et al, 2020	cg08016092	KRT72;KRT72;KRT72
CpGs	Goodman et al, 2020	cg02954987	LAMB2
CpGs	Goodman et al, 2020	cg08972916	LLGL2;LLGL2;LLGL2
CpGs	Goodman et al, 2020	cg11372934	LOC100130872;LOC100130872-SPON2
CpGs	Goodman et al, 2020	cg20295248	LOC149837
CpGs	Goodman et al, 2020	cg02276823	MMD2;MMD2
CpGs	Goodman et al, 2020	cg23586172	MSI2;MSI2
CpGs	Goodman et al, 2020	cg04131969	MYADML
CpGs	Goodman et al, 2020	cg09169455	MYO10
CpGs	Goodman et al, 2020	cg18200150	MYO1D
CpGs	Goodman et al, 2020	cg03511628	NFATC1;NFATC1;NFATC1;NFATC1
CpGs	Goodman et al, 2020	cg05512420	NFIX
CpGs	Goodman et al, 2020	cg18675097	NKAPL;NKAPL
CpGs	Goodman et al, 2020	cg05419622	NRN1
CpGs	Goodman et al, 2020	cg09079882	NUBP1
CpGs	Goodman et al, 2020	cg16386523	OR4C13
CpGs	Goodman et al, 2020	cg26866625	OR4P4
CpGs	Goodman et al, 2020	cg09428340	PACRG;PACRG;PACRG
CpGs	Goodman et al, 2020	cg01132407	PDE6B;PDE6B;PDE6B
CpGs	Goodman et al, 2020	cg14864167	PDE7A
CpGs	Goodman et al, 2020	cg06463313	PFKL;PFKL
CpGs	Goodman et al, 2020	cg25368560	PGBD5
CpGs	Goodman et al, 2020	cg09772857	PLA2R1;PLA2R1
CpGs	Goodman et al, 2020	cg04798102	PLCH1;PLCH1;PLCH1
CpGs	Goodman et al, 2020	cg18190310	PLD5
CpGs	Goodman et al, 2020	cg09125754	POTEF;POTEF
CpGs	Goodman et al, 2020	cg24049888	POU2AF1;POU2AF1
CpGs	Goodman et al, 2020	cg08835956	POU6F2;POU6F2
CpGs	Goodman et al, 2020	cg15212455	POU6F2;POU6F2
CpGs	Goodman et al, 2020	cg18850127	POU6F2;POU6F2
CpGs	Goodman et al, 2020	cg20302533	POU6F2;POU6F2
CpGs	Goodman et al, 2020	cg21665744	POU6F2;POU6F2
CpGs	Goodman et al, 2020	cg03847932	PPP4R2
CpGs	Goodman et al, 2020	cg03493520	PRCP;PRCP
CpGs	Goodman et al, 2020	cg11388320	PRDM8;PRDM8
CpGs	Goodman et al, 2020	cg18073471	PRDM8;PRDM8
CpGs	Goodman et al, 2020	cg26299084	PRDM8;PRDM8
CpGs	Goodman et al, 2020	cg27242132	PRDM8;PRDM8
CpGs	Goodman et al, 2020	cg07011961	PRDM9
CpGs	Goodman et al, 2020	cg25472530	PRDM9
CpGs	Goodman et al, 2020	cg21950155	PRHOXNB
CpGs	Goodman et al, 2020	cg02770061	PTPRN2;PTPRN2;PTPRN2
CpGs	Goodman et al, 2020	cg06400119	PTPRN2;PTPRN2;PTPRN2
CpGs	Goodman et al, 2020	cg06715136	PTPRN2;PTPRN2;PTPRN2
CpGs	Goodman et al, 2020	cg20528787	PTPRN2;PTPRN2;PTPRN2
CpGs	Goodman et al, 2020	cg19078123	RAP1GAP2;RAP1GAP2
CpGs	Goodman et al, 2020	cg08754268	RAPGEF4;RAPGEF4
CpGs	Goodman et al, 2020	cg14544666	RASGEF1C
CpGs	Goodman et al, 2020	cg13225565	RIN3
CpGs	Goodman et al, 2020	cg03343571	RNF39;RNF39
CpGs	Goodman et al, 2020	cg08491487	RNF39;RNF39
CpGs	Goodman et al, 2020	cg16078649	RNF39;RNF39
CpGs	Goodman et al, 2020	cg10440639	RPH3AL
CpGs	Goodman et al, 2020	cg23246911	RPH3AL
CpGs	Goodman et al, 2020	cg19389372	SDHAF1
CpGs	Goodman et al, 2020	cg26643967	SDHAF1
CpGs	Goodman et al, 2020	cg06061257	SDK2
CpGs	Goodman et al, 2020	cg08085827	SDK2
CpGs	Goodman et al, 2020	cg26504421	SDK2
CpGs	Goodman et al, 2020	cg21685427	SGK2
CpGs	Goodman et al, 2020	cg08820231	SLC26A10
CpGs	Goodman et al, 2020	cg11266682	SLC2A9;SLC2A9
CpGs	Goodman et al, 2020	cg25230549	SNORD115-7
CpGs	Goodman et al, 2020	cg01786704	SNRPN;SNRPN;SNRPN;SNRPN
CpGs	Goodman et al, 2020	cg21870668	SNRPN;SNRPN;SNRPN;SNRPN
CpGs	Goodman et al, 2020	cg27644292	SNRPN;SNRPN;SNRPN;SNRPN
CpGs	Goodman et al, 2020	cg18447121	TATDN1;TATDN1;TATDN1
CpGs	Goodman et al, 2020	cg07876788	TMEM140
CpGs	Goodman et al, 2020	cg24431033	TXNL1;TXNL1
CpGs	Goodman et al, 2020	cg02937671	ZFYVE28
CpGs	Goodman et al, 2020	cg25034155	ZMIZ1
CpGs	Goodman et al, 2020	cg03961010	ZNF365;ZNF365
CpGs	Goodman et al, 2020	cg24159514	ZNF833
CpGs	Hammerschlag et al, 2020	cg08959526	ELOVL1
CpGs	Hammerschlag et al, 2020	cg13666471	KDM4A
CpGs	Hammerschlag et al, 2020	cg08802841	POC1B , AC025034.1
CpGs	Hammerschlag et al, 2020	cg05403689	POC1B, AC025034.1
CpGs	Hammerschlag et al, 2020	cg12414174	POC1B, AC025034.1
CpGs	Hammerschlag et al, 2020	cg10881128	PTPRF
CpGs	Hammerschlag et al, 2020	cg06373377	TMEM125, TIE1,MED8, HYI
CpGs	Heinrich et al, 2017	cg02682525	ANKK1
CpGs	Heinrich et al, 2017	cg15946653	ANKK1
CpGs	Heinrich et al, 2017	cg16158779	ANKK1
CpGs	Heinrich et al, 2017	cg16405454	ANKK1
CpGs	Heinrich et al, 2017	cg20667575	ANKK1
CpGs	Heinrich et al, 2017	cg11241206	BDNF
CpGs	Heinrich et al, 2017	cg11806762	BDNF
CpGs	Heinrich et al, 2017	cg25457956	BDNF
CpGs	Heinrich et al, 2017	cg07019740	COMT
CpGs	Heinrich et al, 2017	cg08289189	COMT
CpGs	Heinrich et al, 2017	cg09926649	COMT
CpGs	Heinrich et al, 2017	cg16834011	COMT
CpGs	Heinrich et al, 2017	cg23268677	COMT
CpGs	Heinrich et al, 2017	cg00089091	DPP10
CpGs	Heinrich et al, 2017	cg19211931	DPP10
CpGs	Heinrich et al, 2017	cg19651219	DPP10
CpGs	Heinrich et al, 2017	cg21322022	DPP10
CpGs	Heinrich et al, 2017	cg22670147	DPP10
CpGs	Heinrich et al, 2017	cg24654266	DPP10
CpGs	Heinrich et al, 2017	cg01438403	NGFR
CpGs	Heinrich et al, 2017	cg04613258	NGFR
CpGs	Heinrich et al, 2017	cg17369032	NGFR
CpGs	Heinrich et al, 2017	cg25226226	NGFR
CpGs	Heinrich et al, 2017	cg14791008	TPH2
CpGs	Heinrich et al, 2017	cg18701449	TPH2
CpGs	Li et al, 2021	cg00446123	LIME1
CpGs	Li et al, 2021	cg20513976	LIME1
CpGs	Li et al, 2021	cg02506324	SPTBN2
CpGs	Meijer et al, 2020	cg19992207	ACOXL
CpGs	Meijer et al, 2020	cg24142353	AGMO
CpGs	Meijer et al, 2020	cg10811195	ANLN
CpGs	Meijer et al, 2020	cg03350299	APOB
CpGs	Meijer et al, 2020	cg16723488	APOB
CpGs	Meijer et al, 2020	cg24309555	APOB
CpGs	Meijer et al, 2020	cg10136166	BREA2
CpGs	Meijer et al, 2020	cg02448002	JAK2 (>4970 bp)
CpGs	Meijer et al, 2020	cg03438637	NCKAP5
CpGs	Meijer et al, 2020	cg01033642	RP11-525K10.1
CpGs	Meijer et al, 2020	cg19190762	SMIM2-AS1
CpGs	Meijer et al, 2020	cg18005896	SMOC2
DMR	Miyake et al, 2021	cg12876356	GFI1
DMR	Miyake et al, 2021	cg18146737	GFI1
CpGs	Mooney et al, 2020	cg03391479	ARSJ
CpGs	Mooney et al, 2020	cg20954180	CACNA2D3
CpGs	Mooney et al, 2020	cg11425280	CHST11
CpGs	Mooney et al, 2020	cg26223996	CLK3
CpGs	Mooney et al, 2020	cg11411509	COL11A2
CpGs	Mooney et al, 2020	cg15718572	CR1L
CpGs	Mooney et al, 2020	cg23824987	CYB5B
CpGs	Mooney et al, 2020	cg16536664	DNAJB11, TBCCD1
CpGs	Mooney et al, 2020	cg25332391	DROSHA
CpGs	Mooney et al, 2020	cg06972911	FAM59A
CpGs	Mooney et al, 2020	cg15472673	GART, SON
CpGs	Mooney et al, 2020	cg22225943	IGF2; INS-IGF2; IGF2AS
CpGs	Mooney et al, 2020	cg12237140	KPTN
CpGs	Mooney et al, 2020	cg06174989	LOC100130015
CpGs	Mooney et al, 2020	cg17233422	LRIG1
CpGs	Mooney et al, 2020	cg08911728	MAN2A1
CpGs	Mooney et al, 2020	cg21609804	MARK2
CpGs	Mooney et al, 2020	cg03416665	PDLIM5
CpGs	Mooney et al, 2020	cg00428296	PGBD5
CpGs	Mooney et al, 2020	cg13011002	PLB1
CpGs	Mooney et al, 2020	cg25779690	RAB5B
CpGs	Mooney et al, 2020	cg17478313	SLC7A8
CpGs	Mooney et al, 2020	cg05457620	SLIT3
CpGs	Mooney et al, 2020	cg03537872	SVOP
CpGs	Mooney et al, 2020	cg05348870	TNFSF14
CpGs	Mooney et al, 2020	cg04453792	USP31
CpGs	Mooney et al, 2020	cg26975193	VIPR2
CpGs	Mooney et al, 2020	cg27034450	VPS28
CpGs	Mooney et al, 2020	cg02466711	ZNF706
CpGs	Neumann et al, 2020	cg25520701	CREB5
CpGs	Neumann et al, 2020	cg01271805	ERC2
CpGs	Neumann et al, 2020	cg11251614	PPIL1
CpGs	Neumann et al, 2020	cg09762907	TRERF1
CpGs	Neumann et al, 2020	cg17876201	ZBTB38
DMR	Park et al, 2015	cg00386645	SLC6A4
DMR	Park et al, 2015	cg01330016	SLC6A4
DMR	Park et al, 2015	cg01991100	SLC6A4
DMR	Park et al, 2015	cg03363743	SLC6A4
DMR	Park et al, 2015	cg03829016	SLC6A4
DMR	Park et al, 2015	cg05016953	SLC6A4
DMR	Park et al, 2015	cg05951817	SLC6A4
DMR	Park et al, 2015	cg06373684	SLC6A4
DMR	Park et al, 2015	cg06841846	SLC6A4
DMR	Park et al, 2015	cg09921370	SLC6A4
DMR	Park et al, 2015	cg10241426	SLC6A4
DMR	Park et al, 2015	cg10901968	SLC6A4
DMR	Park et al, 2015	cg12074493	SLC6A4
DMR	Park et al, 2015	cg14312898	SLC6A4
DMR	Park et al, 2015	cg14692377	SLC6A4
DMR	Park et al, 2015	cg16647683	SLC6A4
DMR	Park et al, 2015	cg18584905	SLC6A4
DMR	Park et al, 2015	cg22584138	SLC6A4
DMR	Park et al, 2015	cg25725890	SLC6A4
DMR	Park et al, 2015	cg26067340	SLC6A4
DMR	Park et al, 2015	cg26126367	SLC6A4
DMR	Park et al, 2015	cg26438554	SLC6A4
DMR	Park et al, 2015	cg26741280	SLC6A4
CpGs	Rijlaarsdam et al, 2017	cg01368777	IGF2
CpGs	Rijlaarsdam et al, 2017	cg01667319	IGF2
CpGs	Rijlaarsdam et al, 2017	cg02166532	IGF2
CpGs	Rijlaarsdam et al, 2017	cg02835822	IGF2
CpGs	Rijlaarsdam et al, 2017	cg03760951	IGF2
CpGs	Rijlaarsdam et al, 2017	cg05075097	IGF2
CpGs	Rijlaarsdam et al, 2017	cg05203776	IGF2
CpGs	Rijlaarsdam et al, 2017	cg05452899	IGF2
CpGs	Rijlaarsdam et al, 2017	cg05859777	IGF2
CpGs	Rijlaarsdam et al, 2017	cg07583420	IGF2
CpGs	Rijlaarsdam et al, 2017	cg08686462	IGF2
CpGs	Rijlaarsdam et al, 2017	cg08986368	IGF2
CpGs	Rijlaarsdam et al, 2017	cg09694722	IGF2
CpGs	Rijlaarsdam et al, 2017	cg10337079	IGF2
CpGs	Rijlaarsdam et al, 2017	cg10501065	IGF2
CpGs	Rijlaarsdam et al, 2017	cg10659464	IGF2
CpGs	Rijlaarsdam et al, 2017	cg11701022	IGF2
CpGs	Rijlaarsdam et al, 2017	cg12322132	IGF2
CpGs	Rijlaarsdam et al, 2017	cg12877935	IGF2
CpGs	Rijlaarsdam et al, 2017	cg13756879	IGF2
CpGs	Rijlaarsdam et al, 2017	cg13791131	IGF2
CpGs	Rijlaarsdam et al, 2017	cg15393937	IGF2
CpGs	Rijlaarsdam et al, 2017	cg15508379	IGF2
CpGs	Rijlaarsdam et al, 2017	cg17462140	IGF2
CpGs	Rijlaarsdam et al, 2017	cg19371526	IGF2
CpGs	Rijlaarsdam et al, 2017	cg20339650	IGF2
CpGs	Rijlaarsdam et al, 2017	cg20728696	IGF2
CpGs	Rijlaarsdam et al, 2017	cg21237591	IGF2
CpGs	Rijlaarsdam et al, 2017	cg22225943	IGF2
CpGs	Rijlaarsdam et al, 2017	cg22287492	IGF2
CpGs	Rijlaarsdam et al, 2017	cg23905216	IGF2
CpGs	Rijlaarsdam et al, 2017	cg24047810	IGF2
CpGs	Rijlaarsdam et al, 2017	cg24366657	IGF2
CpGs	Rijlaarsdam et al, 2017	cg24917382	IGF2
CpGs	Rijlaarsdam et al, 2017	cg25163476	IGF2
CpGs	Rijlaarsdam et al, 2017	cg25574024	IGF2
CpGs	Rijlaarsdam et al, 2017	cg25742037	IGF2
CpGs	Rovira et al, 2020	cg05770546	ADK
CpGs	Rovira et al, 2020	cg05041517	C1orf159
CpGs	Rovira et al, 2020	cg16449840	COPZ1
CpGs	Rovira et al, 2020	cg01174734	CREM
CpGs	Rovira et al, 2020	cg25889770	KLHDC9
CpGs	Rovira et al, 2020	cg05529890	LAT
CpGs	Rovira et al, 2020	cg15705054	PBXIP1
CpGs	Rovira et al, 2020	cg07143296	PCNXL3
CpGs	Rovira et al, 2020	cg24479820	PLCH2
CpGs	Rovira et al, 2020	cg23874234	RAB23
CpGs	Sengupta et al, 2017	cg04535902	GFI1;GFI1;GFI1
CpGs	Sengupta et al, 2017	cg09935388	GFI1;GFI1;GFI1
DMR	van Dongen et al, 2019	cg00350199	ACY3
DMR	van Dongen et al, 2019	cg01240599	ACY3
DMR	van Dongen et al, 2019	cg04565008	ACY3
DMR	van Dongen et al, 2019	cg04986336	ACY3
DMR	van Dongen et al, 2019	cg06148175	ACY3
DMR	van Dongen et al, 2019	cg09296957	ACY3
DMR	van Dongen et al, 2019	cg11096993	ACY3
DMR	van Dongen et al, 2019	cg12355172	ACY3
DMR	van Dongen et al, 2019	cg23130075	ACY3
DMR	van Dongen et al, 2019	cg25835179	ACY3
CpGs	van Dongen et al, 2019	cg10984962	AGAP1
DMR	van Dongen et al, 2019	cg04812347	AIF1;AIF1;AIF1
DMR	van Dongen et al, 2019	cg18113826	AIF1;AIF1;AIF1
DMR	van Dongen et al, 2019	cg19563932	AIF1;AIF1;AIF1
DMR	van Dongen et al, 2019	cg25403205	AIF1;AIF1;AIF1
DMR	van Dongen et al, 2019	cg00881207	AMZ1
DMR	van Dongen et al, 2019	cg01439383	AMZ1
DMR	van Dongen et al, 2019	cg17081778	AMZ1
DMR	van Dongen et al, 2019	cg17317003	AMZ1
DMR	van Dongen et al, 2019	cg18285681	AMZ1
DMR	van Dongen et al, 2019	cg00783104	ANK1
DMR	van Dongen et al, 2019	cg04153489	ANK1
DMR	van Dongen et al, 2019	cg14904662	ANK1
DMR	van Dongen et al, 2019	cg25154801	ANK1
DMR	van Dongen et al, 2019	cg26984624	ANK1
DMR	van Dongen et al, 2019	cg27498387	ANK1
DMR	van Dongen et al, 2019	cg00052772	B3GALT4
DMR	van Dongen et al, 2019	cg00163549	B3GALT4
DMR	van Dongen et al, 2019	cg03108070	B3GALT4
DMR	van Dongen et al, 2019	cg03127244	B3GALT4
DMR	van Dongen et al, 2019	cg03189210	B3GALT4
DMR	van Dongen et al, 2019	cg03721978	B3GALT4
DMR	van Dongen et al, 2019	cg04262471	B3GALT4
DMR	van Dongen et al, 2019	cg04263436	B3GALT4
DMR	van Dongen et al, 2019	cg06362282	B3GALT4
DMR	van Dongen et al, 2019	cg06753439	B3GALT4
DMR	van Dongen et al, 2019	cg08085929	B3GALT4
DMR	van Dongen et al, 2019	cg09080120	B3GALT4
DMR	van Dongen et al, 2019	cg09349343	B3GALT4
DMR	van Dongen et al, 2019	cg11626629	B3GALT4
DMR	van Dongen et al, 2019	cg13882090	B3GALT4
DMR	van Dongen et al, 2019	cg14023774	B3GALT4
DMR	van Dongen et al, 2019	cg16090881	B3GALT4
DMR	van Dongen et al, 2019	cg16226644	B3GALT4
DMR	van Dongen et al, 2019	cg16396284	B3GALT4
DMR	van Dongen et al, 2019	cg16580935	B3GALT4
DMR	van Dongen et al, 2019	cg17103217	B3GALT4
DMR	van Dongen et al, 2019	cg17416730	B3GALT4
DMR	van Dongen et al, 2019	cg18729787	B3GALT4
DMR	van Dongen et al, 2019	cg19241689	B3GALT4
DMR	van Dongen et al, 2019	cg19882268	B3GALT4
DMR	van Dongen et al, 2019	cg21618521	B3GALT4
DMR	van Dongen et al, 2019	cg22878489	B3GALT4
DMR	van Dongen et al, 2019	cg23950233	B3GALT4
DMR	van Dongen et al, 2019	cg24605046	B3GALT4
DMR	van Dongen et al, 2019	cg26055446	B3GALT4
DMR	van Dongen et al, 2019	cg26270195	B3GALT4
DMR	van Dongen et al, 2019	cg27147350	B3GALT4
DMR	van Dongen et al, 2019	cg03078339	BDKRB2
DMR	van Dongen et al, 2019	cg03472212	BDKRB2
DMR	van Dongen et al, 2019	cg04870657	BDKRB2
DMR	van Dongen et al, 2019	cg10991578	BDKRB2
DMR	van Dongen et al, 2019	cg15892963	BDKRB2
DMR	van Dongen et al, 2019	cg18421748	BDKRB2
DMR	van Dongen et al, 2019	cg23312397	BDKRB2
DMR	van Dongen et al, 2019	cg24010952	BDKRB2
DMR	van Dongen et al, 2019	cg24980174	BDKRB2
DMR	van Dongen et al, 2019	cg01319701	C20orf54
DMR	van Dongen et al, 2019	cg10339152	C20orf54
DMR	van Dongen et al, 2019	cg19145218	C20orf54
DMR	van Dongen et al, 2019	cg20119532	C20orf54
DMR	van Dongen et al, 2019	cg23289456	C20orf54
DMR	van Dongen et al, 2019	cg27210657	C20orf54
DMR	van Dongen et al, 2019	cg01479232	C20orf54;C20orf54
DMR	van Dongen et al, 2019	cg04972979	C20orf54;C20orf54
DMR	van Dongen et al, 2019	cg00057231	COL7A1
DMR	van Dongen et al, 2019	cg00158683	COL7A1
DMR	van Dongen et al, 2019	cg00178511	COL7A1
DMR	van Dongen et al, 2019	cg11846236	COL7A1
DMR	van Dongen et al, 2019	cg12448161	COL7A1
DMR	van Dongen et al, 2019	cg14957943	COL7A1
DMR	van Dongen et al, 2019	cg16357381	COL7A1
DMR	van Dongen et al, 2019	cg17913386	COL7A1
DMR	van Dongen et al, 2019	cg18656024	COL7A1
DMR	van Dongen et al, 2019	cg23328613	COL7A1
DMR	van Dongen et al, 2019	cg25877847	COL7A1
DMR	van Dongen et al, 2019	cg00213123	CYP1A1
DMR	van Dongen et al, 2019	cg05549655	CYP1A1
DMR	van Dongen et al, 2019	cg11924019	CYP1A1
DMR	van Dongen et al, 2019	cg12101586	CYP1A1
DMR	van Dongen et al, 2019	cg13570656	CYP1A1
DMR	van Dongen et al, 2019	cg17852385	CYP1A1
DMR	van Dongen et al, 2019	cg18092474	CYP1A1
DMR	van Dongen et al, 2019	cg22549041	CYP1A1
DMR	van Dongen et al, 2019	cg23727072	CYP1A1
DMR	van Dongen et al, 2019	cg26516004	CYP1A1
DMR	van Dongen et al, 2019	cg02916272	HCCA2;LOC402778
DMR	van Dongen et al, 2019	cg03846408	HCCA2;LOC402778
DMR	van Dongen et al, 2019	cg08269485	HCCA2;LOC402778
DMR	van Dongen et al, 2019	cg08966208	HCCA2;LOC402778
DMR	van Dongen et al, 2019	cg16934127	HCCA2;LOC402778
DMR	van Dongen et al, 2019	cg20272155	HCCA2;LOC402778
DMR	van Dongen et al, 2019	cg03934392	HCCA2;LOC402778;LOC402778
DMR	van Dongen et al, 2019	cg23598212	HCCA2;LOC402778;LOC402778
DMR	van Dongen et al, 2019	cg03681383	IFLTD1
DMR	van Dongen et al, 2019	cg13211181	IFLTD1
DMR	van Dongen et al, 2019	cg16133681	IFLTD1
DMR	van Dongen et al, 2019	cg23979954	IFLTD1
DMR	van Dongen et al, 2019	cg06189133	INSL3
DMR	van Dongen et al, 2019	cg10174482	INSL3
DMR	van Dongen et al, 2019	cg13504318	INSL3
DMR	van Dongen et al, 2019	cg16705086	INSL3
DMR	van Dongen et al, 2019	cg23268197	INSL3
DMR	van Dongen et al, 2019	cg24292351	INSL3
DMR	van Dongen et al, 2019	cg25775386	INSL3
DMR	van Dongen et al, 2019	cg01691592	LMNTD1
DMR	van Dongen et al, 2019	cg00607051	LRRC14B
DMR	van Dongen et al, 2019	cg01239922	LRRC14B
DMR	van Dongen et al, 2019	cg03553576	LRRC14B
DMR	van Dongen et al, 2019	cg12711961	LRRC14B
DMR	van Dongen et al, 2019	cg13787932	LRRC14B
DMR	van Dongen et al, 2019	cg15351009	LRRC14B
DMR	van Dongen et al, 2019	cg18443893	LRRC14B
DMR	van Dongen et al, 2019	cg19091930	LRRC14B
DMR	van Dongen et al, 2019	cg19858576	LRRC14B
DMR	van Dongen et al, 2019	cg24696500	LRRC14B
DMR	van Dongen et al, 2019	cg24814621	LRRC14B
DMR	van Dongen et al, 2019	cg26866348	LRRC14B
DMR	van Dongen et al, 2019	cg15730313	LRRC14B;LRRC14B
DMR	van Dongen et al, 2019	cg20103825	MYOM2
DMR	van Dongen et al, 2019	cg21132577	MYOM2
CpGs	van Dongen et al, 2019	cg23144852	OPA1
DMR	van Dongen et al, 2019	cg08272835	PDCL2
DMR	van Dongen et al, 2019	cg09848324	PDCL2
DMR	van Dongen et al, 2019	cg16918161	PDCL2
DMR	van Dongen et al, 2019	cg18947527	PDCL2
DMR	van Dongen et al, 2019	cg25953672	PDCL2
DMR	van Dongen et al, 2019	cg20125971	PDCL2;PDCL2
DMR	van Dongen et al, 2019	cg00063006	PPP1R2P1
DMR	van Dongen et al, 2019	cg00797104	PPP1R2P1
DMR	van Dongen et al, 2019	cg01607625	PPP1R2P1
DMR	van Dongen et al, 2019	cg02269978	PPP1R2P1
DMR	van Dongen et al, 2019	cg08873792	PPP1R2P1
DMR	van Dongen et al, 2019	cg09318162	PPP1R2P1
DMR	van Dongen et al, 2019	cg11060379	PPP1R2P1
DMR	van Dongen et al, 2019	cg13493635	PPP1R2P1
DMR	van Dongen et al, 2019	cg15713058	PPP1R2P1
DMR	van Dongen et al, 2019	cg16454316	PPP1R2P1
DMR	van Dongen et al, 2019	cg16928551	PPP1R2P1
DMR	van Dongen et al, 2019	cg17352045	PPP1R2P1
DMR	van Dongen et al, 2019	cg18942934	PPP1R2P1
DMR	van Dongen et al, 2019	cg19628603	PPP1R2P1
DMR	van Dongen et al, 2019	cg22859054	PPP1R2P1
DMR	van Dongen et al, 2019	cg23942884	PPP1R2P1
DMR	van Dongen et al, 2019	cg24639679	PPP1R2P1
DMR	van Dongen et al, 2019	cg06008511	SEMA4B
DMR	van Dongen et al, 2019	cg13191115	SEMA4B
DMR	van Dongen et al, 2019	cg16439823	SEMA4B
DMR	van Dongen et al, 2019	cg18569141	SEMA4B
DMR	van Dongen et al, 2019	cg19331221	SEMA4B
DMR	van Dongen et al, 2019	cg25913761	SEMA4B
DMR	van Dongen et al, 2019	cg26312071	SEMA4B
DMR	van Dongen et al, 2019	cg26955540	SEMA4B
DMR	van Dongen et al, 2019	cg27542466	SEMA4B
DMR	van Dongen et al, 2019	cg19079784	SLC52A3;SLC52A3
DMR	van Dongen et al, 2019	cg01933073	SORBS2
DMR	van Dongen et al, 2019	cg02790305	SORBS2
DMR	van Dongen et al, 2019	cg04348265	SORBS2
DMR	van Dongen et al, 2019	cg04392082	SORBS2
DMR	van Dongen et al, 2019	cg12066473	SORBS2
DMR	van Dongen et al, 2019	cg12309668	SORBS2
DMR	van Dongen et al, 2019	cg13921444	SORBS2
DMR	van Dongen et al, 2019	cg18342119	SORBS2
DMR	van Dongen et al, 2019	cg26785346	SORBS2
DMR	van Dongen et al, 2019	cg00355613	TNXB
DMR	van Dongen et al, 2019	cg00525277	TNXB
DMR	van Dongen et al, 2019	cg00779476	TNXB
DMR	van Dongen et al, 2019	cg00872984	TNXB
DMR	van Dongen et al, 2019	cg01033871	TNXB
DMR	van Dongen et al, 2019	cg01337207	TNXB
DMR	van Dongen et al, 2019	cg01485117	TNXB
DMR	van Dongen et al, 2019	cg01569346	TNXB
DMR	van Dongen et al, 2019	cg01992382	TNXB
DMR	van Dongen et al, 2019	cg02989255	TNXB
DMR	van Dongen et al, 2019	cg03421270	TNXB
DMR	van Dongen et al, 2019	cg03556669	TNXB
DMR	van Dongen et al, 2019	cg04286337	TNXB
DMR	van Dongen et al, 2019	cg04753078	TNXB
DMR	van Dongen et al, 2019	cg07518714	TNXB
DMR	van Dongen et al, 2019	cg07524919	TNXB
DMR	van Dongen et al, 2019	cg08650890	TNXB
DMR	van Dongen et al, 2019	cg10365886	TNXB
DMR	van Dongen et al, 2019	cg10783204	TNXB
DMR	van Dongen et al, 2019	cg10890302	TNXB
DMR	van Dongen et al, 2019	cg10923662	TNXB
DMR	van Dongen et al, 2019	cg12223960	TNXB
DMR	van Dongen et al, 2019	cg12694372	TNXB
DMR	van Dongen et al, 2019	cg13400512	TNXB
DMR	van Dongen et al, 2019	cg13698691	TNXB
DMR	van Dongen et al, 2019	cg14188106	TNXB
DMR	van Dongen et al, 2019	cg14196170	TNXB
DMR	van Dongen et al, 2019	cg15014577	TNXB
DMR	van Dongen et al, 2019	cg15196197	TNXB
DMR	van Dongen et al, 2019	cg15265085	TNXB
DMR	van Dongen et al, 2019	cg15745284	TNXB
DMR	van Dongen et al, 2019	cg15793329	TNXB
DMR	van Dongen et al, 2019	cg16834823	TNXB
DMR	van Dongen et al, 2019	cg17662683	TNXB
DMR	van Dongen et al, 2019	cg18102337	TNXB
DMR	van Dongen et al, 2019	cg18330047	TNXB
DMR	van Dongen et al, 2019	cg18460422	TNXB
DMR	van Dongen et al, 2019	cg19267551	TNXB
DMR	van Dongen et al, 2019	cg21289669	TNXB
DMR	van Dongen et al, 2019	cg21337909	TNXB
DMR	van Dongen et al, 2019	cg21342636	TNXB
DMR	van Dongen et al, 2019	cg21642103	TNXB
DMR	van Dongen et al, 2019	cg24475062	TNXB
DMR	van Dongen et al, 2019	cg26266427	TNXB
DMR	van Dongen et al, 2019	cg26695758	TNXB
DMR	van Dongen et al, 2019	cg27081346	TNXB
DMR	van Dongen et al, 2019	cg27387193	TNXB
DMR	van Mill et al, 2014	cg08726248	DRD4
DMR	van Mill et al, 2014	cg14433983	DRD4
DMR	van Mill et al, 2014	cg23231692	DRD4
DMR	van Mill et al, 2014	cg27433878	DRD4
DMR	van Mill et al, 2014	cg05016953	SLC6A4
DMR	van Mill et al, 2014	cg06373684	SLC6A4
DMR	van Mill et al, 2014	cg25725890	SLC6A4
DMR	van Mill et al, 2014	cg26741280	SLC6A4
CpGs	Walton et al, 2017	cg01324543	CCDC30
CpGs	Walton et al, 2017	cg18587973	CDADC1
CpGs	Walton et al, 2017	cg05653018	ELF3
CpGs	Walton et al, 2017	cg27469152	EPX
CpGs	Walton et al, 2017	cg13714586	FBXW5
CpGs	Walton et al, 2017	cg15096815	JUN
CpGs	Walton et al, 2017	cg22193912	MAFG
CpGs	Walton et al, 2017	cg03905179	MAFK
CpGs	Walton et al, 2017	cg16290904	PEX2
CpGs	Walton et al, 2017	cg24481594	SKI
CpGs	Walton et al, 2017	cg09989037	ST3GAL3
CpGs	Walton et al, 2017	cg24843380	ZNF454
CpGs	Walton et al, 2017	cg26263766	ZNF544
DMR	Weiß et al, 2021	cg03909863	DRD4
DMR	Weiß et al, 2021	cg15241779	KLRD1;KLRD1;KLRD1
DMR	Weiß et al, 2021	cg03001875	TARBP1
DMR	Weiß et al, 2021	cg06509661	TARBP1
DMR	Weiß et al, 2021	cg08479688	TARBP1
DMR	Weiß et al, 2021	cg11791613	TARBP1
DMR	Weiß et al, 2021	cg17707347	TARBP1
DMR	Weiß et al, 2021	cg20296524	TARBP1
DMR	Weiß et al, 2021	cg26611067	TARBP1
CpGs	Wilmot et al, 2016	cg05180887	MYT1L
CpGs	Wilmot et al, 2016	cg06201514	MYT1L
CpGs	Wilmot et al, 2016	cg10075506	MYT1L
CpGs	Wilmot et al, 2016	cg05554000	VIPR2
CpGs	Wilmot et al, 2016	cg08479516	VIPR2
CpGs	Wilmot et al, 2016	cg13444538	VIPR2
DMR	Xu et al, 2015	cg00997378	SLC6A3
DMR	Xu et al, 2015	cg04088992	SLC6A3
DMR	Xu et al, 2015	cg04146458	SLC6A3
DMR	Xu et al, 2015	cg04210284	SLC6A3
DMR	Xu et al, 2015	cg04598517	SLC6A3
DMR	Xu et al, 2015	cg05030481	SLC6A3
DMR	Xu et al, 2015	cg08713711	SLC6A3
DMR	Xu et al, 2015	cg12484332	SLC6A3
DMR	Xu et al, 2015	cg12882697	SLC6A3
DMR	Xu et al, 2015	cg13202751	SLC6A3
DMR	Xu et al, 2015	cg13723431	SLC6A3
DMR	Xu et al, 2015	cg14502484	SLC6A3
DMR	Xu et al, 2015	cg15212349	SLC6A3
DMR	Xu et al, 2015	cg16180821	SLC6A3
DMR	Xu et al, 2015	cg19392133	SLC6A3
DMR	Xu et al, 2015	cg26205131	SLC6A3
DMR	Xu et al, 2015	cg27037018	SLC6A3
DMR	Xu et al, 2015	cg27348223	SLC6A3

## Sheet: Table S3
Table S3. Association between prenatal SO2 exposure during the 1st-3rd trimester and DNA methylation at candidate CpG sites at age 2
CpG site	Estimate	P-value	FDR corrected p-value	UCSC Reference Gene Name	Chromosome	UCSC gene reference group	Relation to UCSC CpG Island
cg06509661	5.62061	0.00182554	0.482875	TARBP1	1	1stExon	Island
cg15705054	4.10676	0.00316966	0.482875	PBXIP1	1	5'UTR
cg07143296	4.00925	0.00358073	0.482875	PCNXL3	11	TSS200	Island
cg00089091	4.17376	0.00397611	0.482875	DPP10;DPP10	2	Body;Body	Island
cg04798102	-37.1582	0.00496785	0.482875	PLCH1;PLCH1;PLCH1	3	Body;Body;3'UTR
cg20296524	2.44012	0.0107031	0.599879	TARBP1	1	1stExon	Island
cg23905216	7.82281	0.0108657	0.599879	INS-IGF2;IGF2AS;IGF2;IGF2;IGF2AS;IGF2	11	Body;TSS1500;Body;5'UTR;TSS1500;TSS1500	Island
cg05951817	-17.2098	0.0112738	0.599879	SLC6A4	17	5'UTR	N_Shore
cg07583420	2.55229	0.0197677	0.599879	INS-IGF2;IGF2;IGF2;IGF2	11	Body;Body;5'UTR;5'UTR	N_Shore
cg12066473	-5.41717	0.0212087	0.599879	SORBS2;SORBS2;SORBS2;SORBS2;SORBS2;SORBS2;SORBS2	4	5'UTR;5'UTR;5'UTR;1stExon;TSS1500;1stExon;TSS1500
cg05075097	2.24326	0.0215957	0.599879	INS-IGF2;INS-IGF2	11	Body;Body	N_Shelf
cg15472673	2.62079	0.0223935	0.599879	GART;SON;GART;SON;GART;GART;GART;GART	21	1stExon;TSS1500;TSS1500;TSS1500;1stExon;5'UTR;5'UTR;TSS1500	Island
cg14864167	27.0957	0.0232742	0.599879	PDE7A	8	Body	N_Shelf
cg25163476	3.0923	0.0263336	0.599879	INS-IGF2;IGF2;IGF2AS;IGF2;IGF2AS;IGF2	11	Body;5'UTR;TSS200;5'UTR;TSS200;TSS1500	Island
cg27348223	2.25725	0.026958	0.599879	SLC6A3	5	5'UTR	Island
cg19371526	3.45129	0.0269955	0.599879	INS-IGF2;IGF2AS;IGF2;IGF2;IGF2AS;IGF2	11	Body;TSS1500;Body;5'UTR;TSS1500;TSS1500	Island
cg05820861	28.9279	0.0282089	0.599879	C1QTNF9	13	TSS1500	Island
cg10365886	-33.4289	0.0310933	0.599879	TNXB	6	Body	Island
cg03001875	2.41252	0.0312786	0.599879	TARBP1	1	1stExon	Island
cg07620573	34.016	0.0326156	0.599879	FGF12	3	Body
cg14196170	-17.08	0.0326841	0.599879	TNXB	6	Body	Island
cg15287443	-11.2084	0.0332014	0.599879	NA	NA	NA	NA
cg26266427	-28.374	0.0342845	0.599879	TNXB	6	Body	Island
cg26955540	-11.7524	0.0346322	0.599879	SEMA4B	15	TSS1500	N_Shore
cg01337207	-28.1336	0.0361386	0.599879	TNXB	6	Body	Island
cg27037018	2.01652	0.0370296	0.599879	SLC6A3	5	TSS200	Island
cg14023774	-7.20842	0.0425911	0.652184	B3GALT4	6	1stExon	S_Shore
cg06373377	-5.61888	0.0457359	0.652184	CDC20	1	Body	S_Shore
cg25403205	6.39399	0.0466449	0.652184	AIF1;AIF1;AIF1	6	Body;Body;Body	N_Shelf
cg16290904	2.12271	0.0494411	0.652184	PXMP3;PXMP3;PXMP3;PXMP3	8	1stExon;5'UTR;1stExon;5'UTR	Island
cg17462140	3.05209	0.0543575	0.652184	IGF2AS;INS-IGF2;IGF2;IGF2AS;IGF2	11	Body;Body;5'UTR;Body;TSS200	Island
cg16090881	-8.15693	0.0545023	0.652184	B3GALT4	6	1stExon	S_Shore
cg16449840	2.61201	0.0618304	0.652184	COPZ1	12	TSS1500
cg10881128	11.3661	0.0672694	0.652184	PTPRF;PTPRF	1	Body;Body	Island
cg04263436	1.91481	0.0684636	0.652184	B3GALT4	6	1stExon	Island
cg03416665	4.78243	0.0689319	0.652184	PDLIM5;PDLIM5;PDLIM5;PDLIM5;PDLIM5	4	5'UTR;Body;5'UTR;5'UTR;5'UTR	Island
cg20513976	6.22478	0.073118	0.652184	LIME1	20	TSS200	N_Shore
cg17611045	20.9993	0.0737823	0.652184	FGF12	3	Body
cg15265085	-25.4195	0.0753813	0.652184	TNXB	6	Body	Island
cg07518714	-11.2944	0.0771664	0.652184	TNXB	6	Body	Island
cg26611067	1.6529	0.0782831	0.652184	TARBP1	1	1stExon	Island
cg11425280	2.18597	0.0788734	0.652184	CHST11	12	5'UTR	Island
cg19331221	-6.79021	0.0798993	0.652184	SEMA4B	15	TSS200	Island
cg01667319	2.31072	0.0837725	0.652184	INS-IGF2;IGF2AS;IGF2;IGF2;IGF2AS;IGF2	11	Body;TSS1500;Body;5'UTR;TSS1500;TSS1500	Island
cg04753078	-14.7037	0.0860556	0.652184	TNXB	6	Body	Island
cg15196197	-20.8509	0.0873963	0.652184	TNXB	6	Body	Island
cg00158683	10.7844	0.0875241	0.652184	COL7A1	3	TSS200	Island
cg16439823	-6.22919	0.0900196	0.652184	SEMA4B	15	TSS200	Island
cg18200150	11.3893	0.0929052	0.652184	MYO1D	17	Body	N_Shore
cg17913386	12.8318	0.0953578	0.652184	COL7A1	3	1stExon	Island
cg17352045	13.7719	0.0961981	0.652184	PPP1R2P1	6	Body	Island
cg27387193	-14.4635	0.100118	0.652184	TNXB	6	Body	Island
cg24047810	4.7147	0.100594	0.652184	IGF2AS;INS-IGF2;IGF2;IGF2AS;IGF2	11	Body;Body;5'UTR;Body;TSS200	Island
cg11846236	14.209	0.102203	0.652184	COL7A1	3	1stExon	Island
cg26741280	3.08303	0.105592	0.652184	SLC6A4	17	TSS200	Island
cg26866625	-32.283	0.107084	0.652184	OR4P4	11	1stExon
cg04870657	1.52087	0.110742	0.652184	BDKRB2	14	TSS200
cg12074493	3.01836	0.114107	0.652184	SLC6A4	17	TSS1500	S_Shore
cg05859777	2.23516	0.116932	0.652184	INS-IGF2;IGF2AS;IGF2;IGF2;IGF2AS;IGF2	11	Body;TSS1500;Body;5'UTR;TSS1500;TSS1500	Island
cg07212818	-16.6861	0.117992	0.652184	DRD4	11	Body	Island
cg11388320	12.5626	0.119003	0.652184	PRDM8;PRDM8	4	5'UTR;5'UTR	Island
cg10923662	-28.6018	0.120395	0.652184	TNXB	6	Body	Island
cg21237591	5.46028	0.120917	0.652184	IGF2AS;INS-IGF2;IGF2;IGF2AS;IGF2	11	Body;Body;5'UTR;Body;TSS200	S_Shore
cg13570656	13.3243	0.122495	0.652184	CYP1A1	15	TSS1500	Island
cg11335335	-16.7352	0.123501	0.652184	DRD4	11	Body	Island
cg17707347	1.97169	0.123876	0.652184	TARBP1	1	TSS200	Island
cg22859054	3.69097	0.126422	0.652184	PPP1R2P1	6	Body	Island
cg00525277	-19.8921	0.127067	0.652184	TNXB	6	Body	Island
cg01933073	19.9441	0.128356	0.652184	SORBS2;SORBS2;SORBS2;SORBS2;SORBS2;SORBS2;SORBS2	4	5'UTR;5'UTR;5'UTR;1stExon;TSS1500;1stExon;TSS1500
cg16834823	-26.2451	0.128542	0.652184	TNXB	6	Body	Island
cg00556112	1.97862	0.128817	0.652184	DRD4	11	TSS200	Island
cg17416730	3.02131	0.129747	0.652184	B3GALT4	6	1stExon	Island
cg08479688	1.5678	0.131436	0.652184	TARBP1	1	1stExon	Island
cg13607226	-7.05635	0.131742	0.652184	GGTA1	9	TSS1500	S_Shore
cg27034450	-3.64118	0.133816	0.652184	VPS28;VPS28	8	Body;Body	Island
cg14904662	5.12174	0.135379	0.652184	ANK1;ANK1;ANK1;ANK1;ANK1	8	TSS1500;TSS1500;TSS1500;TSS1500;Body	Island
cg03847932	-9.16659	0.135903	0.652184	PPP4R2	3	TSS1500	N_Shore
cg24696500	9.36849	0.135938	0.652184	LRRC14B	5	TSS200	N_Shore
cg10337079	3.46319	0.136273	0.652184	INS-IGF2;IGF2;IGF2;IGF2	11	Body;Body;5'UTR;5'UTR	N_Shore
cg24010952	-13.8933	0.137318	0.652184	BDKRB2	14	TSS1500
cg01992382	-24.2529	0.137861	0.652184	TNXB	6	Body	Island
cg09386376	-22.5647	0.139671	0.652184	DRD4	11	Body	Island
cg01438403	1.77649	0.141329	0.652184	NGFR	17	Body	S_Shore
cg20272155	-10.0077	0.145497	0.652184	HCCA2;LOC402778	11	Body;TSS200	Island
cg03421270	-12.8339	0.14603	0.652184	TNXB	6	Body	Island
cg23312397	-10.994	0.146385	0.652184	BDKRB2	14	TSS1500
cg04535902	-2.6239	0.147639	0.652184	GFI1;GFI1;GFI1	1	Body;Body;Body	Island
cg08873792	10.6568	0.147967	0.652184	PPP1R2P1	6	Body	Island
cg13714586	1.22226	0.151817	0.652184	C8G;FBXW5	9	TSS1500;Body	Island
cg25457956	1.73133	0.152895	0.652184	BDNF;BDNF;BDNF;BDNF	11	TSS200;TSS1500;TSS1500;TSS1500	Island
cg16357381	2.25448	0.155866	0.652184	COL7A1	3	TSS1500	Island
cg04286337	-7.19898	0.157064	0.652184	TNXB	6	Body	N_Shore
cg13400512	-17.9708	0.159678	0.652184	TNXB	6	Body	Island
cg20674327	6.51277	0.160375	0.652184	C7orf57	7	TSS1500	N_Shore
cg10374084	10.3117	0.160824	0.652184	C19orf41	19	1stExon	Island
cg06174989	-7.29581	0.162407	0.652184	LOC100130015;LOC100130015	16	TSS1500;TSS1500
cg02989255	-16.9055	0.162708	0.652184	TNXB	6	Body	Island
cg06201514	-27.7675	0.162786	0.652184	MYT1L	2	Body
cg18102337	-10.0096	0.163717	0.652184	TNXB	6	Body	Island
cg19858576	10.5692	0.165382	0.65248	LRRC14B	5	1stExon	Island
cg17852385	8.67791	0.167837	0.65248	CYP1A1	15	TSS1500	Island
cg12928379	3.7784	0.16879	0.65248	DRD4	11	TSS200	Island
cg15014577	-5.88023	0.172062	0.65248	TNXB	6	Body	Island
cg16834011	-3.56131	0.172145	0.65248	COMT	22	5'UTR	S_Shelf
cg03855291	-18.0747	0.175276	0.65248	DRD4	11	Body	Island
cg10890302	-22.0433	0.176995	0.65248	TNXB	6	Body	Island
cg10075506	-27.8016	0.17785	0.65248	MYT1L	2	Body
cg04210284	1.61274	0.178314	0.65248	SLC6A3	5	TSS200	Island
cg10783204	-4.79379	0.180822	0.65248	TNXB	6	Body	Island
cg03846408	-10.8389	0.1821	0.65248	HCCA2;LOC402778	11	Body;TSS200	Island
cg16226644	-5.41742	0.182587	0.65248	B3GALT4	6	1stExon	S_Shore
cg13191115	1.34172	0.185151	0.653267	SEMA4B	15	TSS200	Island
cg22549041	11.4279	0.190007	0.664342	CYP1A1	15	TSS1500	Island
cg24917382	-7.31806	0.193003	0.667115	INS-IGF2;IGF2AS;IGF2;IGF2;IGF2AS;IGF2	11	Body;TSS1500;Body;5'UTR;TSS1500;TSS1500	Island
cg19241689	1.72446	0.193546	0.667115	B3GALT4	6	1stExon	Island
cg12309668	15.2791	0.198926	0.668629	SORBS2;SORBS2;SORBS2;SORBS2;SORBS2;SORBS2;SORBS2	4	5'UTR;5'UTR;5'UTR;1stExon;TSS1500;1stExon;TSS1500
cg08670281	7.32598	0.200665	0.668629	CYP4F11;CYP4F11	19	3'UTR;3'UTR	S_Shore
cg18285681	2.83105	0.206074	0.671908	AMZ1	7	5'UTR	S_Shore
cg03108070	2.35478	0.206237	0.671908	B3GALT4	6	1stExon	Island
cg03681383	-10.3639	0.206265	0.671908	IFLTD1	12	TSS200
cg21322022	-1.79494	0.208414	0.671908	DPP10	2	Body	S_Shore
cg03189210	1.12486	0.208761	0.671908	B3GALT4	6	1stExon	Island
cg16810626	-10.9069	0.217291	0.681235	GATA4	8	Body
cg10136166	-2.06817	0.218721	0.681235	BREA2	8	TSS1500	S_Shore
cg14729962	6.99362	0.219518	0.681235	DNAJC15;DNAJC15	13	5'UTR;1stExon	Island
cg06463313	13.8037	0.219954	0.681235	PFKL;PFKL	21	Body;Body	Island
cg18146737	-1.63955	0.220847	0.681235	GFI1;GFI1;GFI1	1	Body;Body;Body	Island
cg06809326	-12.2367	0.221471	0.681235	CCDC144NL	17	TSS200	Island
cg11791613	1.34614	0.223293	0.682519	TARBP1	1	1stExon	Island
cg25725890	1.61644	0.232513	0.696679	SLC6A4	17	TSS200	Island
cg12355172	-15.4882	0.233224	0.696679	ACY3	11	TSS200
cg06753439	2.20447	0.241294	0.696679	B3GALT4	6	1stExon	Island
cg01479232	-6.26657	0.241715	0.696679	C20orf54;C20orf54	20	1stExon;5'UTR
cg08966208	-6.71672	0.249945	0.696679	HCCA2;LOC402778	11	Body;TSS200	Island
cg08269485	-11.2542	0.250391	0.696679	HCCA2;LOC402778	11	Body;TSS200	Island
cg05653018	-4.0354	0.251531	0.696679	ELF3;ELF3	1	TSS200;TSS200
cg04153489	-5.87938	0.251597	0.696679	ANK1;ANK1;ANK1;ANK1;ANK1	8	TSS1500;TSS1500;TSS1500;TSS1500;Body	Island
cg23130075	-15.6272	0.252379	0.696679	ACY3	11	TSS1500
cg09296957	-14.6245	0.252918	0.696679	ACY3	11	TSS200
cg05717871	-16.3251	0.252919	0.696679	DRD4	11	Body	Island
cg18085176	8.23522	0.252957	0.696679	AFAP1;AFAP1	4	5'UTR;5'UTR	N_Shore
cg27242132	15.2808	0.253773	0.696679	PRDM8;PRDM8	4	5'UTR;5'UTR	Island
cg13225565	-21.2694	0.256893	0.696679	RIN3	14	Body	Island
cg07876788	19.4532	0.259633	0.696679	TMEM140	7	Body
cg26205131	0.92448	0.260327	0.696679	SLC6A3	5	5'UTR	Island
cg21342636	-7.44725	0.266151	0.696679	TNXB	6	Body	Island
cg15730313	8.04104	0.270482	0.696679	LRRC14B;LRRC14B	5	1stExon;5'UTR	N_Shore
cg26299084	13.1607	0.271455	0.696679	PRDM8;PRDM8	4	5'UTR;TSS200	Island
cg19190762	-5.11188	0.275188	0.696679		13
cg09970590	-2.48879	0.276232	0.696679	MEIS2;MEIS2;MEIS2;MEIS2;MEIS2;MEIS2;MEIS2	15	Body;Body;Body;Body;Body;Body;Body
cg20728696	1.64351	0.277137	0.696679	INS-IGF2;IGF2;IGF2;IGF2	11	Body;Body;5'UTR;5'UTR	N_Shore
cg26270195	1.46471	0.279435	0.696679	B3GALT4	6	1stExon	Island
cg25835179	-13.8667	0.280639	0.696679	ACY3	11	TSS200
cg01485117	-8.16087	0.281446	0.696679	TNXB	6	Body	Island
cg24309555	-6.78816	0.283424	0.696679	APOB	2	TSS200	Island
cg05203776	2.23701	0.28448	0.696679	IGF2AS;INS-IGF2;IGF2;IGF2;IGF2AS	11	Body;Body;5'UTR;TSS1500;Body	S_Shore
cg04392082	11.5276	0.28495	0.696679	SORBS2;SORBS2;SORBS2;SORBS2;SORBS2;SORBS2;SORBS2	4	5'UTR;5'UTR;5'UTR;1stExon;TSS1500;1stExon;TSS1500
cg23501406	2.19663	0.288277	0.696679	DRD4	11	TSS1500	Island
cg18587973	1.16876	0.288538	0.696679	CDADC1	13	Body	Island
cg03556669	-12.5056	0.29187	0.696679	TNXB	6	Body	Island
cg23727072	3.8285	0.292433	0.696679	CYP1A1	15	TSS1500	Island
cg20119532	6.33203	0.300336	0.712017	C20orf54	20	TSS1500
cg18584905	2.60496	0.302848	0.712389	SLC6A4	17	TSS1500	S_Shore
cg15212349	1.04138	0.303425	0.712389	SLC6A3	5	5'UTR	Island
cg05016953	0.956032	0.309945	0.724198	SLC6A4;SLC6A4	17	1stExon;5'UTR	Island
cg12322132	1.26728	0.317923	0.732791	IGF2AS;INS-IGF2;IGF2;IGF2AS	11	Body;Body;5'UTR;Body	Island
cg25742037	11.5643	0.321016	0.732791	INS-IGF2;IGF2;INS-IGF2	11	Body;TSS1500;Body
cg18693985	-5.39519	0.325107	0.732791	CPEB4	5	Body
cg14433983	-6.80469	0.32671	0.732791	DRD4	11	TSS1500	Island
cg16405454	-3.42578	0.326776	0.732791	ANKK1	11	TSS1500	N_Shore
cg00063006	7.08756	0.330154	0.732791	PPP1R2P1	6	Body	Island
cg24475062	-4.13113	0.330628	0.732791	TNXB	6	Body	N_Shore
cg19882268	3.88929	0.33355	0.733508	B3GALT4	6	1stExon	S_Shore
cg26643967	-8.19686	0.336578	0.736834	SDHAF1	19	TSS1500	Island
cg15793329	-6.15054	0.348969	0.738664	TNXB	6	Body	Island
cg18460422	-12.078	0.349478	0.738664	TNXB	6	Body	Island
cg22193912	3.43468	0.352054	0.738664	MAFG;MAFG	17	5'UTR;TSS200	S_Shore
cg11266682	12.91	0.353235	0.738664	SLC2A9;SLC2A9	4	Body;Body	Island
cg13882090	-2.86738	0.353345	0.738664	B3GALT4	6	1stExon	S_Shore
cg03934392	-4.93697	0.353567	0.738664	HCCA2;LOC402778;LOC402778	11	Body;5'UTR;1stExon	Island
cg05030481	1.06496	0.35447	0.738664	SLC6A3	5	TSS200	Island
cg14791008	7.50486	0.355419	0.738664	TPH2	12	TSS1500
cg03350299	-6.06624	0.355653	0.738664	APOB	2	TSS200	Island
cg05549655	5.36571	0.358701	0.73871	CYP1A1	15	TSS1500	Island
cg26866348	5.70049	0.361344	0.73871	LRRC14B	5	TSS200	N_Shore
cg06362282	-4.75003	0.361755	0.73871	B3GALT4	6	1stExon	S_Shore
cg20125971	4.17125	0.367585	0.743522	PDCL2;PDCL2	4	5'UTR;1stExon
cg02166532	1.3505	0.36905	0.743522	INS-IGF2;IGF2;IGF2;IGF2;IGF2	11	Body;Body;5'UTR;5'UTR;1stExon	Island
cg15718572	-7.05273	0.369779	0.743522	CR1L	1	TSS1500	N_Shore
cg14544666	-11.7317	0.371424	0.743522	RASGEF1C	5	5'UTR	Island
cg02770061	-12.2989	0.371761	0.743522	PTPRN2;PTPRN2;PTPRN2	7	Body;Body;Body
cg13787932	5.96375	0.373548	0.744034	LRRC14B	5	1stExon	Island
cg22584138	-6.47608	0.375723	0.745312	SLC6A4	17	5'UTR	N_Shore
cg18569141	-4.56115	0.380453	0.750242	SEMA4B	15	TSS200	Island
cg20295248	12.7918	0.381713	0.750242	LOC149837	20	TSS200
cg26984624	3.00975	0.383522	0.750242	ANK1;ANK1;ANK1;ANK1;ANK1	8	TSS1500;TSS1500;TSS1500;TSS1500;Body	S_Shore
cg11060379	2.44659	0.385927	0.750242	PPP1R2P1	6	Body	Island
cg00783104	2.74016	0.397713	0.759325	ANK1;ANK1;ANK1;ANK1;ANK1	8	TSS1500;TSS1500;TSS1500;TSS1500;Body	Island
cg19628603	6.36467	0.400745	0.759325	PPP1R2P1	6	Body	Island
cg24049888	-10.4504	0.401117	0.759325	POU2AF1;POU2AF1	11	1stExon;5'UTR
cg24292351	-1.30773	0.401396	0.759325	INSL3	19	TSS200	Island
cg25520701	-1.01352	0.404417	0.759325	CREB5;CREB5;CREB5;CREB5	7	Body;Body;Body;Body
cg09080120	-3.43817	0.414324	0.766132	B3GALT4	6	1stExon	S_Shore
cg19563932	1.66979	0.414594	0.766132	AIF1;AIF1;AIF1	6	Body;1stExon;Body	N_Shelf
cg12711961	6.27042	0.418148	0.769773	LRRC14B	5	TSS200	N_Shore
cg26785346	5.40588	0.422125	0.770309	SORBS2;SORBS2;SORBS2;SORBS2;SORBS2;SORBS2;SORBS2	4	5'UTR;5'UTR;5'UTR;1stExon;TSS1500;1stExon;TSS1500
cg11626629	1.05766	0.423657	0.770309	B3GALT4	6	1stExon	Island
cg25953672	-2.64127	0.424779	0.770309	PDCL2	4	TSS200
cg03909863	-2.9824	0.430253	0.777334	DRD4	11	Body	Island
cg00350199	-7.22899	0.437049	0.783786	ACY3	11	TSS200
cg18443893	3.35471	0.442215	0.787586	LRRC14B	5	1stExon	Island
cg09694722	-1.51312	0.44241	0.787586	INS-IGF2;IGF2AS;IGF2;IGF2;IGF2AS;IGF2	11	Body;TSS1500;Body;5'UTR;TSS1500;TSS1500	Island
cg02954987	-9.68873	0.451341	0.795353	LAMB2	3	TSS200
cg23268677	1.12438	0.45152	0.795353	TXNRD2;COMT	22	Body;TSS200	Island
cg15351009	7.76808	0.453045	0.795353	LRRC14B	5	TSS200	N_Shore
cg08820231	2.26984	0.455508	0.795353	SLC26A10	12	TSS200	N_Shore
cg22878489	-3.42989	0.458953	0.795353	B3GALT4	6	1stExon	S_Shore
cg24639679	4.37185	0.461287	0.795353	PPP1R2P1	6	Body	Island
cg23586172	-3.1807	0.461439	0.795353	MSI2;MSI2	17	Body;Body
cg26567012	-5.43587	0.462411	0.795353	GLRA1;GLRA1	5	3'UTR;3'UTR
cg13211181	-2.91862	0.463147	0.795353	IFLTD1	12	1stExon
cg16918161	-0.915946	0.465925	0.795353	PDCL2	4	TSS200
cg02762115	2.64547	0.466211	0.795353	DRD4	11	Body	Island
cg04972979	4.18773	0.467715	0.795353	C20orf54;C20orf54	20	1stExon;5'UTR
cg06189133	-5.50083	0.468047	0.795353	INSL3	19	Body	Island
cg12882697	1.2271	0.470593	0.796893	SLC6A3	5	TSS200	Island
cg04348265	7.18027	0.481239	0.80649	SORBS2;SORBS2;SORBS2;SORBS2;SORBS2;SORBS2;SORBS2	4	5'UTR;5'UTR;5'UTR;1stExon;TSS1500;1stExon;TSS1500
cg13298116	-9.35084	0.48399	0.808314	EML3;MTA2	11	3'UTR;TSS1500	Island
cg09935388	-4.20276	0.486347	0.809467	GFI1;GFI1;GFI1	1	Body;Body;Body	Island
cg25034155	-4.1742	0.495034	0.814126	ZMIZ1	10	5'UTR
cg21132577	5.27108	0.49645	0.814126	MYOM2	8	5'UTR
cg02497785	-5.87116	0.496782	0.814126	ABCA13	7	Body	Island
cg08686462	-2.34399	0.499353	0.814126	INS-IGF2;IGF2;INS-IGF2	11	Body;TSS1500;Body
cg10984962	-1.26863	0.505473	0.814126	AGAP1;AGAP1	2	Body;Body
cg13756879	0.78867	0.505475	0.814126	INS-IGF2;IGF2AS;IGF2;IGF2;IGF2AS;IGF2	11	Body;TSS1500;Body;5'UTR;TSS1500;TSS1500	Island
cg14692377	1.30171	0.506549	0.814126	SLC6A4;SLC6A4	17	1stExon;5'UTR	Island
cg01330016	-1.12657	0.507094	0.814126	SLC6A4	17	5'UTR
cg00057231	5.40215	0.510121	0.814126	COL7A1	3	Body	Island
cg03127244	-3.79903	0.510923	0.814126	B3GALT4	6	1stExon	S_Shore
cg00797104	4.57266	0.513876	0.816156	PPP1R2P1	6	Body	Island
cg02916272	-4.86526	0.517778	0.817143	HCCA2;LOC402778	11	Body;TSS200	Island
cg09762907	-1.2239	0.51786	0.817143	TRERF1	6	5'UTR
cg06008511	-2.1378	0.525893	0.819379	SEMA4B	15	TSS1500	Island
cg00428296	-0.75059	0.526952	0.819379	PGBD5	1	TSS1500
cg21642103	-4.38465	0.529324	0.819379	TNXB	6	Body	Island
cg05452899	1.26951	0.531888	0.819379	INS-IGF2;IGF2AS;IGF2;IGF2;IGF2AS;IGF2	11	Body;TSS1500;Body;5'UTR;TSS1500;TSS1500	Island
cg13921444	7.64095	0.533281	0.819379	SORBS2;SORBS2;SORBS2;SORBS2;SORBS2;SORBS2;SORBS2	4	5'UTR;5'UTR;5'UTR;1stExon;TSS1500;1stExon;TSS1500
cg22670147	7.27554	0.536811	0.819379	DPP10	2	Body	Island
cg01132407	-4.32919	0.536842	0.819379	PDE6B;PDE6B;PDE6B	4	TSS1500;Body;Body	N_Shore
cg19992207	3.14527	0.538382	0.819379	ACOXL	2	Body	N_Shore
cg03511628	3.8706	0.539509	0.819379	NFATC1;NFATC1;NFATC1;NFATC1	18	Body;Body;Body;Body	S_Shore
cg06841846	1.38386	0.543528	0.822912	SLC6A4	17	TSS1500	S_Shore
cg11806762	-1.48231	0.554219	0.831329	BDNF;BDNF;BDNF;BDNF;BDNF	11	Body;5'UTR;5'UTR;5'UTR;5'UTR
cg04598517	1.12745	0.558784	0.834235	SLC6A3;SLC6A3	5	5'UTR;1stExon	Island
cg12237140	-1.82961	0.55959	0.834235	KPTN	19	TSS1500	S_Shore
cg12223960	-1.36634	0.563889	0.835846	TNXB	6	Body	N_Shore
cg00997378	-4.14321	0.56411	0.835846	SLC6A3	5	5'UTR	Island
cg18113826	2.51325	0.572746	0.846063	AIF1;AIF1;AIF1	6	Body;Body;Body	N_Shelf
cg23950233	-5.11082	0.576706	0.84933	B3GALT4	6	1stExon	S_Shore
cg06825142	0.793561	0.582894	0.852738	DRD4	11	TSS200	Island
cg26263766	1.585	0.58482	0.852738	ZNF544	19	TSS1500	N_Shore
cg10991578	1.37021	0.589734	0.852738	BDKRB2	14	TSS200
cg15892963	-1.50289	0.591618	0.852738	BDKRB2	14	TSS200
cg06400119	-7.05645	0.593496	0.852738	PTPRN2;PTPRN2;PTPRN2	7	Body;Body;Body
cg23942884	3.34269	0.594979	0.852738	PPP1R2P1	6	Body	Island
cg06972911	0.994247	0.595211	0.852738	FAM59A	18	TSS1500	S_Shore
cg15393937	-1.87531	0.597525	0.852738	INS-IGF2;IGF2AS;IGF2;IGF2;IGF2AS;IGF2	11	Body;TSS1500;Body;5'UTR;TSS1500;TSS1500	Island
cg18701449	-1.00787	0.598538	0.852738	TPH2	12	Body
cg16723488	-4.04615	0.601059	0.852738	APOB	2	TSS200	Island
cg21665744	7.76191	0.60183	0.852738	POU6F2;POU6F2	7	Body;Body
cg20339650	-1.38807	0.607422	0.858064	INS-IGF2;IGF2AS;IGF2;IGF2;IGF2AS;IGF2	11	Body;TSS1500;Body;5'UTR;TSS1500;TSS1500	Island
cg23268197	3.20379	0.612196	0.859905	INSL3	19	1stExon	Island
cg08479516	-5.01755	0.625931	0.869349	VIPR2	7	Body	Island
cg17403731	5.3827	0.630293	0.869349	HCN2	19	Body	Island
cg25476565	4.04466	0.631452	0.869349	ALDH7A1	5	Body	N_Shore
cg17369032	-2.59328	0.632047	0.869349	NGFR	17	Body	Island
cg01239922	-4.4324	0.632897	0.869349	LRRC14B	5	TSS1500	N_Shore
cg06061257	6.73328	0.63323	0.869349	SDK2	17	Body
cg00163549	-1.26046	0.637652	0.872955	B3GALT4	6	1stExon	S_Shore
cg18092474	3.46044	0.643007	0.877813	CYP1A1	15	TSS1500	Island
cg24431033	7.34839	0.648557	0.878104	TXNL1;TXNL1	18	TSS1500;TSS1500	S_Shore
cg03078339	0.604885	0.648663	0.878104	BDKRB2	14	TSS200
cg07314988	-7.45007	0.649273	0.878104	ATHL1	11	5'UTR	Island
cg02682525	-1.92949	0.656858	0.878104	ANKK1	11	TSS1500	N_Shore
cg08802841	6.5081	0.657663	0.878104		12		S_Shore
cg02790305	4.68097	0.65842	0.878104	SORBS2;SORBS2;SORBS2;SORBS2;SORBS2;SORBS2;SORBS2	4	5'UTR;5'UTR;5'UTR;1stExon;TSS1500;1stExon;TSS1500
cg03721978	-1.65042	0.6635	0.878104	B3GALT4	6	1stExon	S_Shore
cg18675097	-4.84261	0.66624	0.878104	NKAPL;NKAPL	6	5'UTR;1stExon	Island
cg26975193	-0.483636	0.666518	0.878104	VIPR2	7	Body	S_Shore
cg18656024	-2.24252	0.667825	0.878104	COL7A1	3	TSS1500	S_Shore
cg15508379	1.05802	0.669555	0.878104	IGF2AS;INS-IGF2;IGF2;IGF2AS;IGF2	11	Body;Body;5'UTR;Body;TSS200	Island
cg21289669	-3.31416	0.672764	0.878104	TNXB	6	Body	Island
cg26126367	1.02446	0.673653	0.878104	SLC6A4	17	5'UTR	N_Shelf
cg17081778	0.423102	0.673936	0.878104	AMZ1	7	5'UTR	Island
cg09926649	-0.920609	0.679552	0.880204	COMT;COMT;COMT	22	5'UTR;TSS1500;TSS1500
cg16158779	1.68976	0.683147	0.880204	ANKK1	11	TSS200	Island
cg08726248	0.663256	0.684045	0.880204	DRD4	11	TSS1500	Island
cg24481594	-1.18143	0.686301	0.880204	SKI	1	Body
cg11251614	-0.68706	0.686414	0.880204	PPIL1	6	Body	N_Shelf
cg19651219	3.99903	0.696601	0.890916	DPP10	2	Body	Island
cg04262471	0.757519	0.699401	0.89215	B3GALT4	6	1stExon	S_Shore
cg08713711	1.62163	0.701403	0.892361	SLC6A3	5	5'UTR	Island
cg23979954	-2.0093	0.70934	0.895426	IFLTD1	12	TSS200
cg09989037	-1.69397	0.719226	0.905554	ST3GAL3;ST3GAL3;ST3GAL3;ST3GAL3;ST3GAL3;ST3GAL3;ST3GAL3;ST3GAL3;ST3GAL3;ST3GAL3	1	Body;Body;Body;Body;Body;Body;Body;Body;Body;Body
cg16133681	4.01927	0.724865	0.910295	IFLTD1	12	TSS200
cg23231692	0.617409	0.732858	0.915293	DRD4	11	TSS1500	N_Shore
cg04913265	6.75108	0.734494	0.915293	JAM3	11	Body	Island
cg12484332	1.14721	0.752008	0.922429	SLC6A3	5	5'UTR	N_Shore
cg08085929	0.758683	0.761451	0.922429	B3GALT4	6	1stExon	S_Shore
cg14560110	-3.59714	0.761784	0.922429	CCDC144NL	17	TSS200	Island
cg03760951	0.930547	0.764393	0.922429	INS-IGF2;IGF2AS;IGF2;IGF2;IGF2AS;IGF2	11	Body;TSS1500;Body;5'UTR;TSS1500;TSS1500	Island
cg10411146	-3.61679	0.765097	0.922429	ATHL1	11	Body	Island
cg24654266	3.16697	0.768464	0.922429	DPP10	2	Body	Island
cg05554000	-7.14023	0.771923	0.922429	VIPR2	7	Body	N_Shore
cg00178511	1.01379	0.772972	0.922429	COL7A1	3	TSS200	Island
cg02269978	2.0423	0.773943	0.922429	PPP1R2P1	6	Body	Island
cg26516004	0.366462	0.774385	0.922429	CYP1A1	15	TSS1500	S_Shore
cg14957943	1.62513	0.777607	0.924002	COL7A1	3	TSS200	Island
cg03553576	2.35231	0.787776	0.933386	LRRC14B	5	TSS1500	N_Shore
cg16928551	0.611351	0.801578	0.944591	PPP1R2P1	6	Body	N_Shore
cg07112131	2.16241	0.803962	0.944591	H2AFJ;H2AFJ	12	TSS1500;TSS1500	N_Shore
cg18942934	-1.427	0.805512	0.944591	PPP1R2P1	6	Body	Island
cg10501065	0.483207	0.807996	0.944591	IGF2AS;INS-IGF2;IGF2;IGF2AS	11	Body;Body;5'UTR;Body	N_Shore
cg22992772	-2.72924	0.808792	0.944591	BAIAP2;BAIAP2;BAIAP2;BAIAP2	17	Body;Body;Body;Body	S_Shelf
cg10174482	1.11721	0.811188	0.944591	INSL3	19	TSS200	Island
cg16906346	-2.84009	0.813613	0.944591	KIAA0319;KIAA0319;KIAA0319;KIAA0319;KIAA0319	6	TSS1500;TSS1500;TSS1500;TSS1500;TSS1500	S_Shore
cg03537872	-1.03529	0.822074	0.949041	SVOP	12	TSS200
cg01319701	0.821982	0.822112	0.949041	C20orf54	20	TSS200
cg15713058	-1.58487	0.828806	0.951303	PPP1R2P1	6	Body	Island
cg25226226	0.45228	0.832998	0.951303	NGFR	17	3'UTR	S_Shore
cg26055446	-0.654147	0.836317	0.951303	B3GALT4	6	1stExon	S_Shore
cg21609804	-0.99596	0.836875	0.951303	MARK2;MARK2;MARK2;MARK2;MARK2	11	3'UTR;3'UTR;3'UTR;3'UTR;3'UTR	N_Shore
cg24605046	-0.968193	0.843922	0.956052	B3GALT4	6	1stExon	S_Shore
cg24366657	0.214161	0.858567	0.969496	INS-IGF2;IGF2AS;IGF2;IGF2;IGF2AS;IGF2	11	Body;TSS1500;Body;5'UTR;TSS1500;TSS1500	Island
cg23328613	0.720785	0.859779	0.969496	COL7A1	3	TSS1500	S_Shore
cg00446123	0.754596	0.861909	0.969648	LIME1	20	TSS200	N_Shore
cg25775386	0.735525	0.866824	0.972924	INSL3	19	Body	Island
cg27147350	-0.555551	0.874636	0.979431	B3GALT4	6	1stExon	S_Shore
cg15241779	0.307527	0.88411	0.980461	KLRD1;KLRD1;KLRD1	12	TSS1500;5'UTR;TSS1500
cg18729787	0.364477	0.889129	0.980461	B3GALT4	6	1stExon	S_Shore
cg17103217	-0.514182	0.899575	0.980461	B3GALT4	6	1stExon	S_Shore
cg01033642	0.269125	0.900929	0.980461	CMIP;CMIP	16	Body;Body
cg09169455	-1.27145	0.901072	0.980461	MYO10	5	Body
cg11924019	0.611968	0.903298	0.980461	CYP1A1	15	TSS1500	Island
cg08835956	1.25756	0.904674	0.980461	POU6F2;POU6F2	7	Body;Body
cg20528787	-1.41581	0.908726	0.980461	PTPRN2;PTPRN2;PTPRN2	7	Body;Body;Body
cg16386523	-0.971556	0.910549	0.980461	OR4C13	11	1stExon
cg21618521	-0.44727	0.911769	0.980461	B3GALT4	6	1stExon	S_Shore
cg16705086	0.299533	0.914098	0.980461	INSL3	19	Body	N_Shore
cg10440639	-2.28999	0.918507	0.980461	RPH3AL	17	Body	N_Shelf
cg26223996	-0.177743	0.922711	0.980461	CLK3;CLK3	15	TSS1500;5'UTR	N_Shore
cg27498387	0.450898	0.923184	0.980461	ANK1;ANK1;ANK1;ANK1;ANK1	8	TSS1500;TSS1500;TSS1500;TSS1500;Body	Island
cg19211931	-1.20239	0.923973	0.980461	DPP10	2	Body	N_Shore
cg27210657	0.511334	0.930216	0.984935	C20orf54	20	TSS200
cg18421748	-0.303356	0.933952	0.98674	BDKRB2	14	TSS1500
cg08754268	0.39177	0.941476	0.990384	RAPGEF4;RAPGEF4	2	Body;Body
cg05403689	-0.523368	0.952186	0.992372		12		S_Shore
cg10261205	-0.494425	0.956424	0.992372	ATHL1	11	Body	Island
cg01368777	-0.101597	0.961145	0.992372	IGF2AS;INS-IGF2;IGF2;IGF2AS;IGF2	11	Body;Body;5'UTR;Body;TSS200	Island
cg08272835	-0.114236	0.961978	0.992372	PDCL2	4	TSS1500
cg18319852	-0.539427	0.963679	0.992372	KIF25;KIF25	6	Body;Body	S_Shore
cg22225943	-0.169884	0.966097	0.992372	IGF2AS;INS-IGF2;IGF2;IGF2AS;IGF2	11	Body;Body;5'UTR;Body;TSS200	S_Shore
cg19145218	0.203334	0.966714	0.992372	C20orf54	20	TSS200
cg22287492	-0.143945	0.967869	0.992372	INS-IGF2;IGF2AS;IGF2;IGF2;IGF2AS;IGF2	11	Body;TSS1500;Body;5'UTR;TSS1500;TSS1500	Island
cg25913761	0.13887	0.971851	0.9933	SEMA4B	15	TSS1500	N_Shore
cg27644292	-0.360421	0.972862	0.9933	SNRPN;SNRPN;SNRPN;SNRPN	15	5'UTR;5'UTR;5'UTR;5'UTR	N_Shore
cg18947527	0.0541435	0.977443	0.994176	PDCL2	4	TSS200
cg09848324	-0.0466133	0.977811	0.994176	PDCL2	4	Body
cg12342675	-0.285617	0.980833	0.994851	BICC1	10	Body
cg25154801	-0.0629223	0.988118	0.994851	ANK1;ANK1;ANK1;ANK1;ANK1	8	TSS1500;TSS1500;TSS1500;TSS1500;Body	Island
cg15096815	-0.0241543	0.988161	0.994851	JUN	1	TSS200	Island
cg27542466	0.0658901	0.988581	0.994851	SEMA4B	15	TSS200	Island
cg11185456	-0.0789782	0.996437	0.998091	DNHD1	11	Body	Island
cg10659464	-0.00594529	0.998057	0.998091	INS-IGF2;IGF2AS;IGF2;IGF2;IGF2AS;IGF2	11	Body;TSS1500;Body;5'UTR;TSS1500;TSS1500	Island
cg16934127	0.00458013	0.998091	0.998091	HCCA2;LOC402778	11	Body;TSS1500	Island

## Sheet: Table S4
Table S4. Association between prenatal SO2 exposure during the 1st trimester and DNA methylation at candidate CpG sites at age 2
CpG site	Estimate	P-value	FDR corrected p-value	UCSC Reference Gene Name	Chromosome	UCSC gene reference group	Relation to UCSC CpG Island
cg07143296	3.18431	0.0118256	0.971834	PCNXL3	11	TSS200	Island
cg05820861	28.0459	0.0180684	0.971834	C1QTNF9	13	TSS1500	Island
cg22859054	4.9901	0.0194796	0.971834	PPP1R2P1	6	Body	Island
cg06509661	3.89805	0.0206014	0.971834	TARBP1	1	1stExon	Island
cg19331221	-7.9221	0.0217659	0.971834	SEMA4B	15	TSS200	Island
cg07212818	-21.5206	0.0230326	0.971834	DRD4	11	Body	Island
cg04798102	-27.5048	0.0243693	0.971834	PLCH1;PLCH1;PLCH1	3	Body;Body;3'UTR
cg07620573	32.0806	0.0254979	0.971834	FGF12	3	Body
cg09386376	-29.4139	0.0302144	0.971834	DRD4	11	Body	Island
cg00089091	2.90283	0.0311004	0.971834	DPP10;DPP10	2	Body;Body	Island
cg11335335	-20.146	0.0376666	0.971834	DRD4	11	Body	Island
cg14864167	22.5769	0.0378611	0.971834	PDE7A	8	Body	N_Shelf
cg05717871	-25.0851	0.0478102	0.971834	DRD4	11	Body	Island
cg10881128	11.0564	0.0482712	0.971834	PTPRF;PTPRF	1	Body;Body	Island
cg12066473	-4.03475	0.0612641	0.971834	SORBS2;SORBS2;SORBS2;SORBS2;SORBS2;SORBS2;SORBS2	4	5'UTR;5'UTR;5'UTR;1stExon;TSS1500;1stExon;TSS1500
cg16439823	-6.17929	0.0619409	0.971834	SEMA4B	15	TSS200	Island
cg20272155	-11.0976	0.0721104	0.971834	HCCA2;LOC402778	11	Body;TSS200	Island
cg03855291	-21.1935	0.0761786	0.971834	DRD4	11	Body	Island
cg14196170	-12.9226	0.0772278	0.971834	TNXB	6	Body	Island
cg26866625	-31.8256	0.0780604	0.971834	OR4P4	11	1stExon
cg15705054	2.28467	0.0817256	0.971834	PBXIP1	1	5'UTR
cg17611045	18.3502	0.0847718	0.971834	FGF12	3	Body
cg10365886	-24.3434	0.0866826	0.971834	TNXB	6	Body	Island
cg17913386	11.548	0.0972803	0.971834	COL7A1	3	1stExon	Island
cg16090881	-6.37713	0.0990938	0.971834	B3GALT4	6	1stExon	S_Shore
cg19371526	2.35887	0.100237	0.971834	INS-IGF2;IGF2AS;IGF2;IGF2;IGF2AS;IGF2	11	Body;TSS1500;Body;5'UTR;TSS1500;TSS1500	Island
cg01337207	-20.118	0.102051	0.971834	TNXB	6	Body	Island
cg13298116	-19.3466	0.103961	0.971834	EML3;MTA2	11	3'UTR;TSS1500	Island
cg03909863	-5.38401	0.110463	0.971834	DRD4	11	Body	Island
cg15393937	-4.9452	0.117954	0.971834	INS-IGF2;IGF2AS;IGF2;IGF2;IGF2AS;IGF2	11	Body;TSS1500;Body;5'UTR;TSS1500;TSS1500	Island
cg11266682	19.3752	0.119344	0.971834	SLC2A9;SLC2A9	4	Body;Body	Island
cg05951817	-9.79657	0.121677	0.971834	SLC6A4	17	5'UTR	N_Shore
cg03846408	-11.3203	0.121872	0.971834	HCCA2;LOC402778	11	Body;TSS200	Island
cg24917382	-7.81313	0.122678	0.971834	INS-IGF2;IGF2AS;IGF2;IGF2;IGF2AS;IGF2	11	Body;TSS1500;Body;5'UTR;TSS1500;TSS1500	Island
cg14023774	-4.99816	0.125117	0.971834	B3GALT4	6	1stExon	S_Shore
cg01933073	18.1512	0.126119	0.971834	SORBS2;SORBS2;SORBS2;SORBS2;SORBS2;SORBS2;SORBS2	4	5'UTR;5'UTR;5'UTR;1stExon;TSS1500;1stExon;TSS1500
cg15287443	-7.39457	0.126602	0.971834	NA	NA	NA	NA
cg26266427	-18.8122	0.126893	0.971834	TNXB	6	Body	Island
cg26955540	-7.6684	0.13397	0.971834	SEMA4B	15	TSS1500	N_Shore
cg17852385	8.45109	0.136848	0.971834	CYP1A1	15	TSS1500	Island
cg11846236	11.6813	0.139042	0.971834	COL7A1	3	1stExon	Island
cg23905216	4.20115	0.143136	0.971834	INS-IGF2;IGF2AS;IGF2;IGF2;IGF2AS;IGF2	11	Body;TSS1500;Body;5'UTR;TSS1500;TSS1500	Island
cg27348223	1.36651	0.147114	0.971834	SLC6A3	5	5'UTR	Island
cg05075097	1.30983	0.147583	0.971834	INS-IGF2;INS-IGF2	11	Body;Body	N_Shelf
cg13570656	11.2356	0.151108	0.971834	CYP1A1	15	TSS1500	Island
cg00158683	8.2428	0.151594	0.971834	COL7A1	3	TSS200	Island
cg09694722	-2.52511	0.152158	0.971834	INS-IGF2;IGF2AS;IGF2;IGF2;IGF2AS;IGF2	11	Body;TSS1500;Body;5'UTR;TSS1500;TSS1500	Island
cg03681383	-10.5539	0.153612	0.971834	IFLTD1	12	TSS200
cg08269485	-12.3323	0.162004	0.971834	HCCA2;LOC402778	11	Body;TSS200	Island
cg06463313	14.1488	0.16335	0.971834	PFKL;PFKL	21	Body;Body	Island
cg21237591	4.45592	0.163374	0.971834	IGF2AS;INS-IGF2;IGF2;IGF2AS;IGF2	11	Body;Body;5'UTR;Body;TSS200	S_Shore
cg16290904	1.38	0.16404	0.971834	PXMP3;PXMP3;PXMP3;PXMP3	8	1stExon;5'UTR;1stExon;5'UTR	Island
cg20296524	1.22435	0.171371	0.971834	TARBP1	1	1stExon	Island
cg04753078	-10.6109	0.17454	0.971834	TNXB	6	Body	Island
cg11060379	3.30736	0.192116	0.971834	PPP1R2P1	6	Body	Island
cg03001875	1.34429	0.194467	0.971834	TARBP1	1	1stExon	Island
cg04870657	1.12272	0.19614	0.971834	BDKRB2	14	TSS200
cg08966208	-6.78199	0.198148	0.971834	HCCA2;LOC402778	11	Body;TSS200	Island
cg16810626	-10.138	0.204781	0.971834	GATA4	8	Body
cg08873792	8.46732	0.205647	0.971834	PPP1R2P1	6	Body	Island
cg07583420	1.26759	0.213829	0.971834	INS-IGF2;IGF2;IGF2;IGF2	11	Body;Body;5'UTR;5'UTR	N_Shore
cg19858576	8.49483	0.219354	0.971834	LRRC14B	5	1stExon	Island
cg21132577	8.50043	0.22199	0.971834	MYOM2	8	5'UTR
cg08479688	1.14315	0.227019	0.971834	TARBP1	1	1stExon	Island
cg17352045	9.10538	0.228745	0.971834	PPP1R2P1	6	Body	Island
cg08670281	6.24131	0.228977	0.971834	CYP4F11;CYP4F11	19	3'UTR;3'UTR	S_Shore
cg09935388	-6.50453	0.230518	0.971834	GFI1;GFI1;GFI1	1	Body;Body;Body	Island
cg14433983	-7.44556	0.234105	0.971834	DRD4	11	TSS1500	Island
cg23312397	-8.14168	0.237081	0.971834	BDKRB2	14	TSS1500
cg23586172	-4.58746	0.237502	0.971834	MSI2;MSI2	17	Body;Body
cg14544666	-13.9213	0.239135	0.971834	RASGEF1C	5	5'UTR	Island
cg20674327	4.95015	0.240439	0.971834	C7orf57	7	TSS1500	N_Shore
cg27037018	1.0492	0.240785	0.971834	SLC6A3	5	TSS200	Island
cg16834011	-2.77235	0.241919	0.971834	COMT	22	5'UTR	S_Shelf
cg06174989	-5.52492	0.244474	0.971834	LOC100130015;LOC100130015	16	TSS1500;TSS1500
cg16226644	-4.25683	0.248716	0.971834	B3GALT4	6	1stExon	S_Shore
cg13882090	-3.19525	0.251489	0.971834	B3GALT4	6	1stExon	S_Shore
cg07314988	-16.8499	0.251791	0.971834	ATHL1	11	5'UTR	Island
cg25403205	3.37943	0.254548	0.971834	AIF1;AIF1;AIF1	6	Body;Body;Body	N_Shelf
cg02954987	-13.1557	0.255867	0.971834	LAMB2	3	TSS200
cg24696500	6.48415	0.257431	0.971834	LRRC14B	5	TSS200	N_Shore
cg20125971	4.71136	0.25914	0.971834	PDCL2;PDCL2	4	5'UTR;1stExon
cg25163476	1.44845	0.26315	0.971834	INS-IGF2;IGF2;IGF2AS;IGF2;IGF2AS;IGF2	11	Body;5'UTR;TSS200;5'UTR;TSS200;TSS1500	Island
cg15472673	1.18581	0.267526	0.971834	GART;SON;GART;SON;GART;GART;GART;GART	21	1stExon;TSS1500;TSS1500;TSS1500;1stExon;5'UTR;5'UTR;TSS1500	Island
cg19992207	5.09465	0.267752	0.971834	ACOXL	2	Body	N_Shore
cg04286337	-5.12884	0.268031	0.971834	TNXB	6	Body	N_Shore
cg18146737	-1.3427	0.268877	0.971834	GFI1;GFI1;GFI1	1	Body;Body;Body	Island
cg25457956	1.21479	0.270693	0.971834	BDNF;BDNF;BDNF;BDNF	11	TSS200;TSS1500;TSS1500;TSS1500	Island
cg15196197	-12.2386	0.27369	0.971834	TNXB	6	Body	Island
cg09080120	-4.12659	0.277116	0.971834	B3GALT4	6	1stExon	S_Shore
cg14904662	3.37951	0.280044	0.971834	ANK1;ANK1;ANK1;ANK1;ANK1	8	TSS1500;TSS1500;TSS1500;TSS1500;Body	Island
cg15265085	-14.0901	0.28324	0.971834	TNXB	6	Body	Island
cg14791008	7.85979	0.283793	0.971834	TPH2	12	TSS1500
cg00525277	-12.5537	0.291661	0.971834	TNXB	6	Body	Island
cg07876788	16.441	0.293036	0.971834	TMEM140	7	Body
cg02989255	-11.5257	0.295992	0.971834	TNXB	6	Body	Island
cg06201514	-18.9194	0.296384	0.971834	MYT1L	2	Body
cg12309668	11.189	0.300629	0.971834	SORBS2;SORBS2;SORBS2;SORBS2;SORBS2;SORBS2;SORBS2	4	5'UTR;5'UTR;5'UTR;1stExon;TSS1500;1stExon;TSS1500
cg04535902	-1.70993	0.300775	0.971834	GFI1;GFI1;GFI1	1	Body;Body;Body	Island
cg17416730	1.84182	0.311999	0.971834	B3GALT4	6	1stExon	Island
cg18102337	-6.55461	0.316939	0.971834	TNXB	6	Body	Island
cg10075506	-18.712	0.319242	0.971834	MYT1L	2	Body
cg21342636	-6.04668	0.319318	0.971834	TNXB	6	Body	Island
cg19190762	-4.19024	0.323735	0.971834		13
cg26223996	1.61674	0.326025	0.971834	CLK3;CLK3	15	TSS1500;5'UTR	N_Shore
cg05859777	1.26589	0.331947	0.971834	INS-IGF2;IGF2AS;IGF2;IGF2;IGF2AS;IGF2	11	Body;TSS1500;Body;5'UTR;TSS1500;TSS1500	Island
cg17462140	1.41732	0.33339	0.971834	IGF2AS;INS-IGF2;IGF2;IGF2AS;IGF2	11	Body;Body;5'UTR;Body;TSS200	Island
cg25742037	10.2033	0.333446	0.971834	INS-IGF2;IGF2;INS-IGF2	11	Body;TSS1500;Body
cg27387193	-7.71735	0.338705	0.971834	TNXB	6	Body	Island
cg24010952	-8.14744	0.340267	0.971834	BDKRB2	14	TSS1500
cg18285681	1.92651	0.344227	0.971834	AMZ1	7	5'UTR	S_Shore
cg12074493	1.65321	0.344668	0.971834	SLC6A4	17	TSS1500	S_Shore
cg04263436	0.906958	0.349003	0.971834	B3GALT4	6	1stExon	Island
cg22549041	7.34526	0.355026	0.971834	CYP1A1	15	TSS1500	Island
cg14560110	9.81155	0.358184	0.971834	CCDC144NL	17	TSS200	Island
cg10659464	-2.0118	0.359424	0.971834	INS-IGF2;IGF2AS;IGF2;IGF2;IGF2AS;IGF2	11	Body;TSS1500;Body;5'UTR;TSS1500;TSS1500	Island
cg00057231	6.71616	0.364144	0.971834	COL7A1	3	Body	Island
cg26516004	1.04145	0.365391	0.971834	CYP1A1	15	TSS1500	S_Shore
cg01485117	-6.177	0.368914	0.971834	TNXB	6	Body	Island
cg24309555	-5.11639	0.37291	0.971834	APOB	2	TSS200	Island
cg10411146	-9.66908	0.374916	0.971834	ATHL1	11	Body	Island
cg26984624	2.76929	0.375515	0.971834	ANK1;ANK1;ANK1;ANK1;ANK1	8	TSS1500;TSS1500;TSS1500;TSS1500;Body	S_Shore
cg03416665	2.13736	0.377999	0.971834	PDLIM5;PDLIM5;PDLIM5;PDLIM5;PDLIM5	4	5'UTR;Body;5'UTR;5'UTR;5'UTR	Island
cg06373377	-2.26474	0.384966	0.971834	CDC20	1	Body	S_Shore
cg25226226	1.67654	0.385227	0.971834	NGFR	17	3'UTR	S_Shore
cg26611067	0.750314	0.385399	0.971834	TARBP1	1	1stExon	Island
cg22193912	2.87907	0.389125	0.971834	MAFG;MAFG	17	5'UTR;TSS200	S_Shore
cg13400512	-9.99349	0.391922	0.971834	TNXB	6	Body	Island
cg18584905	1.9425	0.397083	0.971834	SLC6A4	17	TSS1500	S_Shore
cg10923662	-14.2703	0.397793	0.971834	TNXB	6	Body	Island
cg01479232	-4.1085	0.398661	0.971834	C20orf54;C20orf54	20	1stExon;5'UTR
cg15730313	5.58112	0.399787	0.971834	LRRC14B;LRRC14B	5	1stExon;5'UTR	N_Shore
cg20513976	2.69324	0.400308	0.971834	LIME1	20	TSS200	N_Shore
cg15892963	-2.1226	0.400959	0.971834	BDKRB2	14	TSS200
cg23727072	2.76256	0.402637	0.971834	CYP1A1	15	TSS1500	Island
cg03108070	1.40671	0.407241	0.971834	B3GALT4	6	1stExon	Island
cg02770061	-10.3248	0.407741	0.971834	PTPRN2;PTPRN2;PTPRN2	7	Body;Body;Body
cg14692377	-1.46436	0.408125	0.971834	SLC6A4;SLC6A4	17	1stExon;5'UTR	Island
cg22287492	-2.6547	0.409329	0.971834	INS-IGF2;IGF2AS;IGF2;IGF2;IGF2AS;IGF2	11	Body;TSS1500;Body;5'UTR;TSS1500;TSS1500	Island
cg01368777	-1.54658	0.410142	0.971834	IGF2AS;INS-IGF2;IGF2;IGF2AS;IGF2	11	Body;Body;5'UTR;Body;TSS200	Island
cg06753439	1.40872	0.410413	0.971834	B3GALT4	6	1stExon	Island
cg05016953	0.693727	0.416852	0.971834	SLC6A4;SLC6A4	17	1stExon;5'UTR	Island
cg13191115	0.748302	0.417949	0.971834	SEMA4B	15	TSS200	Island
cg18460422	-9.46601	0.418544	0.971834	TNXB	6	Body	Island
cg13607226	-3.45356	0.420582	0.971834	GGTA1	9	TSS1500	S_Shore
cg04210284	0.880685	0.420698	0.971834	SLC6A3	5	TSS200	Island
cg03537872	-3.33106	0.421918	0.971834	SVOP	12	TSS200
cg03421270	-6.43854	0.425394	0.971834	TNXB	6	Body	Island
cg24047810	2.07934	0.430693	0.971834	IGF2AS;INS-IGF2;IGF2;IGF2AS;IGF2	11	Body;Body;5'UTR;Body;TSS200	Island
cg02916272	-5.33269	0.432731	0.971834	HCCA2;LOC402778	11	Body;TSS200	Island
cg24605046	-3.46194	0.434659	0.971834	B3GALT4	6	1stExon	S_Shore
cg11388320	5.69812	0.44082	0.971834	PRDM8;PRDM8	4	5'UTR;5'UTR	Island
cg16834823	-12.1781	0.441633	0.971834	TNXB	6	Body	Island
cg23231692	1.24973	0.443587	0.971834	DRD4	11	TSS1500	N_Shore
cg20295248	10.0971	0.446091	0.971834	LOC149837	20	TSS200
cg26263766	1.97822	0.450216	0.971834	ZNF544	19	TSS1500	N_Shore
cg27147350	-2.3828	0.45278	0.971834	B3GALT4	6	1stExon	S_Shore
cg13787932	4.56063	0.452843	0.971834	LRRC14B	5	1stExon	Island
cg07518714	-4.3964	0.455736	0.971834	TNXB	6	Body	Island
cg26785346	4.54084	0.456508	0.971834	SORBS2;SORBS2;SORBS2;SORBS2;SORBS2;SORBS2;SORBS2	4	5'UTR;5'UTR;5'UTR;1stExon;TSS1500;1stExon;TSS1500
cg04392082	7.29526	0.456581	0.971834	SORBS2;SORBS2;SORBS2;SORBS2;SORBS2;SORBS2;SORBS2	4	5'UTR;5'UTR;5'UTR;1stExon;TSS1500;1stExon;TSS1500
cg03553576	5.82158	0.460024	0.971834	LRRC14B	5	TSS1500	N_Shore
cg27644292	7.0469	0.460522	0.971834	SNRPN;SNRPN;SNRPN;SNRPN	15	5'UTR;5'UTR;5'UTR;5'UTR	N_Shore
cg21665744	9.78744	0.466345	0.971834	POU6F2;POU6F2	7	Body;Body
cg16357381	1.03792	0.475274	0.971834	COL7A1	3	TSS1500	Island
cg01438403	0.787628	0.476589	0.971834	NGFR	17	Body	S_Shore
cg25476565	-5.41237	0.477229	0.971834	ALDH7A1	5	Body	N_Shore
cg19628603	4.87634	0.47749	0.971834	PPP1R2P1	6	Body	Island
cg00556112	0.845382	0.479247	0.971834	DRD4	11	TSS200	Island
cg18729787	1.6504	0.483922	0.971834	B3GALT4	6	1stExon	S_Shore
cg18421748	-2.30322	0.485297	0.971834	BDKRB2	14	TSS1500
cg03847932	-3.86145	0.493235	0.971834	PPP4R2	3	TSS1500	N_Shore
cg23268197	3.88994	0.495737	0.971834	INSL3	19	1stExon	Island
cg13714586	0.531377	0.496248	0.971834	C8G;FBXW5	9	TSS1500;Body	Island
cg26741280	1.17342	0.503009	0.971834	SLC6A4	17	TSS200	Island
cg19241689	0.809508	0.503992	0.971834	B3GALT4	6	1stExon	Island
cg12882697	-1.02751	0.50462	0.971834	SLC6A3	5	TSS200	Island
cg18200150	4.15382	0.505841	0.971834	MYO1D	17	Body	N_Shore
cg12237140	-1.8863	0.505913	0.971834	KPTN	19	TSS1500	S_Shore
cg10374084	4.45928	0.507617	0.971834	C19orf41	19	1stExon	Island
cg22670147	7.01747	0.510177	0.971834	DPP10	2	Body	Island
cg03189210	0.536642	0.51117	0.971834	B3GALT4	6	1stExon	Island
cg21322022	-0.853814	0.512098	0.971834	DPP10	2	Body	S_Shore
cg05554000	-14.3745	0.517994	0.971834	VIPR2	7	Body	N_Shore
cg20119532	3.58852	0.518635	0.971834	C20orf54	20	TSS1500
cg26567012	-4.31143	0.519912	0.971834	GLRA1;GLRA1	5	3'UTR;3'UTR
cg02790305	6.1537	0.520044	0.971834	SORBS2;SORBS2;SORBS2;SORBS2;SORBS2;SORBS2;SORBS2	4	5'UTR;5'UTR;5'UTR;1stExon;TSS1500;1stExon;TSS1500
cg20728696	0.861423	0.531477	0.971834	INS-IGF2;IGF2;IGF2;IGF2	11	Body;Body;5'UTR;5'UTR	N_Shore
cg01667319	0.770681	0.53188	0.971834	INS-IGF2;IGF2AS;IGF2;IGF2;IGF2AS;IGF2	11	Body;TSS1500;Body;5'UTR;TSS1500;TSS1500	Island
cg16928551	1.37145	0.532306	0.971834	PPP1R2P1	6	Body	N_Shore
cg23942884	3.53263	0.53438	0.971834	PPP1R2P1	6	Body	Island
cg08085929	1.40132	0.534619	0.971834	B3GALT4	6	1stExon	S_Shore
cg11425280	0.71112	0.535813	0.971834	CHST11	12	5'UTR	Island
cg24654266	6.00375	0.536539	0.971834	DPP10	2	Body	Island
cg23130075	-7.6123	0.540649	0.971834	ACY3	11	TSS1500
cg24049888	-6.87684	0.542506	0.971834	POU2AF1;POU2AF1	11	1stExon;5'UTR
cg13225565	-10.3782	0.54375	0.971834	RIN3	14	Body	Island
cg01992382	-8.99893	0.548429	0.971834	TNXB	6	Body	Island
cg00783104	1.75433	0.550695	0.971834	ANK1;ANK1;ANK1;ANK1;ANK1	8	TSS1500;TSS1500;TSS1500;TSS1500;Body	Island
cg16405454	-1.88129	0.553598	0.971834	ANKK1	11	TSS1500	N_Shore
cg09296957	-6.87673	0.555302	0.971834	ACY3	11	TSS200
cg08835956	5.56581	0.557098	0.971834	POU6F2;POU6F2	7	Body;Body
cg10261205	-4.78414	0.558052	0.971834	ATHL1	11	Body	Island
cg20339650	-1.42123	0.560833	0.971834	INS-IGF2;IGF2AS;IGF2;IGF2;IGF2AS;IGF2	11	Body;TSS1500;Body;5'UTR;TSS1500;TSS1500	Island
cg18569141	-2.74477	0.561002	0.971834	SEMA4B	15	TSS200	Island
cg12928379	1.45823	0.561837	0.971834	DRD4	11	TSS200	Island
cg23501406	1.08132	0.56582	0.971834	DRD4	11	TSS1500	Island
cg26866348	3.2482	0.566919	0.971834	LRRC14B	5	TSS200	N_Shore
cg16906346	-6.21878	0.567575	0.971834	KIAA0319;KIAA0319;KIAA0319;KIAA0319;KIAA0319	6	TSS1500;TSS1500;TSS1500;TSS1500;TSS1500	S_Shore
cg10890302	-8.48491	0.57012	0.971834	TNXB	6	Body	Island
cg19882268	2.0586	0.573446	0.971834	B3GALT4	6	1stExon	S_Shore
cg17369032	2.7397	0.575911	0.971834	NGFR	17	Body	Island
cg25775386	2.20633	0.577503	0.971834	INSL3	19	Body	Island
cg26299084	5.9759	0.583642	0.971834	PRDM8;PRDM8	4	5'UTR;TSS200	Island
cg15212349	0.501393	0.586148	0.971834	SLC6A3	5	5'UTR	Island
cg15351009	5.05502	0.590252	0.971834	LRRC14B	5	TSS200	N_Shore
cg08479516	-5.00001	0.591281	0.971834	VIPR2	7	Body	Island
cg13211181	-1.92561	0.593421	0.971834	IFLTD1	12	1stExon
cg12342675	5.72817	0.593647	0.971834	BICC1	10	Body
cg18443893	2.07659	0.599995	0.971834	LRRC14B	5	1stExon	Island
cg06362282	-2.4787	0.60047	0.971834	B3GALT4	6	1stExon	S_Shore
cg03350299	-3.12079	0.601091	0.971834	APOB	2	TSS200	Island
cg06841846	1.07247	0.603163	0.971834	SLC6A4	17	TSS1500	S_Shore
cg03934392	-2.50021	0.605254	0.971834	HCCA2;LOC402778;LOC402778	11	Body;5'UTR;1stExon	Island
cg13921444	5.7143	0.606988	0.971834	SORBS2;SORBS2;SORBS2;SORBS2;SORBS2;SORBS2;SORBS2	4	5'UTR;5'UTR;5'UTR;1stExon;TSS1500;1stExon;TSS1500
cg09926649	1.03382	0.60799	0.971834	COMT;COMT;COMT	22	5'UTR;TSS1500;TSS1500
cg12484332	1.669	0.611028	0.971834	SLC6A3	5	5'UTR	N_Shore
cg03556669	-5.46447	0.613059	0.971834	TNXB	6	Body	Island
cg09169455	-4.66962	0.613279	0.971834	MYO10	5	Body
cg02269978	3.21796	0.616564	0.971834	PPP1R2P1	6	Body	Island
cg25835179	-5.82153	0.619118	0.971834	ACY3	11	TSS200
cg12711961	3.47196	0.621401	0.971834	LRRC14B	5	TSS200	N_Shore
cg24431033	-7.06346	0.628239	0.971834	TXNL1;TXNL1	18	TSS1500;TSS1500	S_Shore
cg12355172	-5.71233	0.630117	0.971834	ACY3	11	TSS200
cg04598517	-0.840315	0.63043	0.971834	SLC6A3;SLC6A3	5	5'UTR;1stExon	Island
cg08713711	1.83047	0.632251	0.971834	SLC6A3	5	5'UTR	Island
cg19563932	0.884794	0.633973	0.971834	AIF1;AIF1;AIF1	6	Body;1stExon;Body	N_Shelf
cg17707347	0.560752	0.634117	0.971834	TARBP1	1	TSS200	Island
cg04972979	2.45971	0.638164	0.971834	C20orf54;C20orf54	20	1stExon;5'UTR
cg25953672	-1.40095	0.640964	0.971834	PDCL2	4	TSS200
cg05549655	2.46518	0.64279	0.971834	CYP1A1	15	TSS1500	Island
cg16449840	0.601045	0.643017	0.971834	COPZ1	12	TSS1500
cg00063006	3.06239	0.643784	0.971834	PPP1R2P1	6	Body	Island
cg25725890	0.57109	0.644135	0.971834	SLC6A4	17	TSS200	Island
cg16934127	-0.788906	0.648341	0.971834	HCCA2;LOC402778	11	Body;TSS1500	Island
cg22992772	4.6416	0.648915	0.971834	BAIAP2;BAIAP2;BAIAP2;BAIAP2	17	Body;Body;Body;Body	S_Shelf
cg18656024	2.14548	0.65	0.971834	COL7A1	3	TSS1500	S_Shore
cg18942934	-2.2901	0.662058	0.971834	PPP1R2P1	6	Body	Island
cg23328613	1.609	0.662631	0.971834	COL7A1	3	TSS1500	S_Shore
cg09989037	-1.8537	0.663631	0.971834	ST3GAL3;ST3GAL3;ST3GAL3;ST3GAL3;ST3GAL3;ST3GAL3;ST3GAL3;ST3GAL3;ST3GAL3;ST3GAL3	1	Body;Body;Body;Body;Body;Body;Body;Body;Body;Body
cg24366657	-0.471775	0.664076	0.971834	INS-IGF2;IGF2AS;IGF2;IGF2;IGF2AS;IGF2	11	Body;TSS1500;Body;5'UTR;TSS1500;TSS1500	Island
cg19145218	-1.8918	0.667477	0.971834	C20orf54	20	TSS200
cg14729962	2.2141	0.670607	0.971834	DNAJC15;DNAJC15	13	5'UTR;1stExon	Island
cg26126367	0.934158	0.671301	0.971834	SLC6A4	17	5'UTR	N_Shelf
cg01330016	0.653365	0.671339	0.971834	SLC6A4	17	5'UTR
cg27242132	5.17988	0.67162	0.971834	PRDM8;PRDM8	4	5'UTR;5'UTR	Island
cg24639679	2.23705	0.677831	0.971834	PPP1R2P1	6	Body	Island
cg09970590	-0.830992	0.690133	0.971834	MEIS2;MEIS2;MEIS2;MEIS2;MEIS2;MEIS2;MEIS2	15	Body;Body;Body;Body;Body;Body;Body
cg10136166	-0.611905	0.690568	0.971834	BREA2	8	TSS1500	S_Shore
cg11185456	-6.34943	0.691221	0.971834	DNHD1	11	Body	Island
cg13756879	-0.424947	0.692376	0.971834	INS-IGF2;IGF2AS;IGF2;IGF2;IGF2AS;IGF2	11	Body;TSS1500;Body;5'UTR;TSS1500;TSS1500	Island
cg09848324	0.595407	0.694298	0.971834	PDCL2	4	Body
cg15793329	-2.34576	0.694614	0.971834	TNXB	6	Body	Island
cg22878489	-1.64303	0.695898	0.971834	B3GALT4	6	1stExon	S_Shore
cg18092474	2.60785	0.699646	0.971834	CYP1A1	15	TSS1500	Island
cg08820231	-1.06374	0.700026	0.971834	SLC26A10	12	TSS200	N_Shore
cg03127244	-2.01333	0.700852	0.971834	B3GALT4	6	1stExon	S_Shore
cg02762115	1.26435	0.701184	0.971834	DRD4	11	Body	Island
cg15508379	-0.861004	0.701225	0.971834	IGF2AS;INS-IGF2;IGF2;IGF2AS;IGF2	11	Body;Body;5'UTR;Body;TSS200	Island
cg00997378	-2.48954	0.702151	0.971834	SLC6A3	5	5'UTR	Island
cg27034450	-0.846666	0.704507	0.971834	VPS28;VPS28	8	Body;Body	Island
cg00350199	-3.19235	0.705466	0.971834	ACY3	11	TSS200
cg19651219	3.48602	0.707242	0.971834	DPP10	2	Body	Island
cg10984962	0.626773	0.716827	0.971834	AGAP1;AGAP1	2	Body;Body
cg16705086	0.886942	0.72389	0.971834	INSL3	19	Body	N_Shore
cg10440639	-7.0549	0.727387	0.971834	RPH3AL	17	Body	N_Shelf
cg17081778	0.317118	0.727589	0.971834	AMZ1	7	5'UTR	Island
cg26205131	0.251362	0.7374	0.971834	SLC6A3	5	5'UTR	Island
cg00797104	2.11519	0.739205	0.971834	PPP1R2P1	6	Body	Island
cg21609804	1.4532	0.739785	0.971834	MARK2;MARK2;MARK2;MARK2;MARK2	11	3'UTR;3'UTR;3'UTR;3'UTR;3'UTR	N_Shore
cg00446123	1.29494	0.741365	0.971834	LIME1	20	TSS200	N_Shore
cg22584138	-2.18838	0.742079	0.971834	SLC6A4	17	5'UTR	N_Shore
cg08686462	-1.01979	0.746009	0.971834	INS-IGF2;IGF2;INS-IGF2	11	Body;TSS1500;Body
cg03078339	-0.380588	0.751602	0.971834	BDKRB2	14	TSS200
cg10337079	0.67639	0.751618	0.971834	INS-IGF2;IGF2;IGF2;IGF2	11	Body;Body;5'UTR;5'UTR	N_Shore
cg23979954	-1.52892	0.754034	0.971834	IFLTD1	12	TSS200
cg24475062	-1.20424	0.755499	0.971834	TNXB	6	Body	N_Shore
cg17403731	3.14089	0.756531	0.971834	HCN2	19	Body	Island
cg10783204	-0.99842	0.761035	0.971834	TNXB	6	Body	Island
cg03511628	1.7228	0.763313	0.971834	NFATC1;NFATC1;NFATC1;NFATC1	18	Body;Body;Body;Body	S_Shore
cg06061257	-3.82097	0.764998	0.971834	SDK2	17	Body
cg08272835	0.647243	0.765196	0.971834	PDCL2	4	TSS1500
cg18701449	-0.51302	0.767439	0.971834	TPH2	12	Body
cg23950233	-2.41718	0.770868	0.971834	B3GALT4	6	1stExon	S_Shore
cg00428296	-0.3132	0.771025	0.971834	PGBD5	1	TSS1500
cg18693985	-1.4519	0.771281	0.971834	CPEB4	5	Body
cg12223960	0.596002	0.781297	0.971834	TNXB	6	Body	N_Shore
cg10174482	1.15396	0.78508	0.971834	INSL3	19	TSS200	Island
cg22225943	-0.984881	0.785282	0.971834	IGF2AS;INS-IGF2;IGF2;IGF2AS;IGF2	11	Body;Body;5'UTR;Body;TSS200	S_Shore
cg25154801	-1.03202	0.787119	0.971834	ANK1;ANK1;ANK1;ANK1;ANK1	8	TSS1500;TSS1500;TSS1500;TSS1500;Body	Island
cg07112131	-2.09126	0.790789	0.971834	H2AFJ;H2AFJ	12	TSS1500;TSS1500	N_Shore
cg01239922	-2.22273	0.79149	0.971834	LRRC14B	5	TSS1500	N_Shore
cg06189133	-1.76644	0.797475	0.971834	INSL3	19	Body	Island
cg00178511	-0.81528	0.797693	0.971834	COL7A1	3	TSS200	Island
cg15241779	-0.488284	0.798083	0.971834	KLRD1;KLRD1;KLRD1	12	TSS1500;5'UTR;TSS1500
cg02497785	1.97093	0.801553	0.971834	ABCA13	7	Body	Island
cg06972911	-0.421654	0.803688	0.971834	FAM59A	18	TSS1500	S_Shore
cg18085176	1.62779	0.804605	0.971834	AFAP1;AFAP1	4	5'UTR;5'UTR	N_Shore
cg18947527	-0.422562	0.80727	0.971834	PDCL2	4	TSS200
cg16723488	-1.70922	0.807472	0.971834	APOB	2	TSS200	Island
cg08726248	0.350957	0.812069	0.971834	DRD4	11	TSS1500	Island
cg25913761	-0.844682	0.812441	0.971834	SEMA4B	15	TSS1500	N_Shore
cg26643967	-1.81771	0.815018	0.971834	SDHAF1	19	TSS1500	Island
cg05203776	0.441315	0.816977	0.971834	IGF2AS;INS-IGF2;IGF2;IGF2;IGF2AS	11	Body;Body;5'UTR;TSS1500;Body	S_Shore
cg20528787	-2.56007	0.818757	0.971834	PTPRN2;PTPRN2;PTPRN2	7	Body;Body;Body
cg18587973	0.229702	0.819135	0.971834	CDADC1	13	Body	Island
cg05403689	-1.80187	0.819488	0.971834		12		S_Shore
cg15014577	-0.896083	0.820519	0.971834	TNXB	6	Body	Island
cg26055446	-0.627801	0.826555	0.971834	B3GALT4	6	1stExon	S_Shore
cg11791613	0.2215	0.826591	0.971834	TARBP1	1	1stExon	Island
cg26270195	0.269137	0.827598	0.971834	B3GALT4	6	1stExon	Island
cg24292351	-0.308176	0.827859	0.971834	INSL3	19	TSS200	Island
cg05030481	-0.224777	0.830032	0.972038	SLC6A3	5	TSS200	Island
cg05452899	0.370623	0.840587	0.972243	INS-IGF2;IGF2AS;IGF2;IGF2;IGF2AS;IGF2	11	Body;TSS1500;Body;5'UTR;TSS1500;TSS1500	Island
cg16386523	-1.56207	0.841759	0.972243	OR4C13	11	1stExon
cg16133681	1.96028	0.84965	0.972243	IFLTD1	12	TSS200
cg19211931	2.15669	0.849947	0.972243	DPP10	2	Body	N_Shore
cg18113826	-0.733959	0.855878	0.972243	AIF1;AIF1;AIF1	6	Body;Body;Body	N_Shelf
cg01033642	0.349345	0.85826	0.972243	CMIP;CMIP	16	Body;Body
cg04348265	1.62074	0.861028	0.972243	SORBS2;SORBS2;SORBS2;SORBS2;SORBS2;SORBS2;SORBS2	4	5'UTR;5'UTR;5'UTR;1stExon;TSS1500;1stExon;TSS1500
cg08754268	-0.84487	0.861093	0.972243	RAPGEF4;RAPGEF4	2	Body;Body
cg04153489	-0.803457	0.863847	0.972243	ANK1;ANK1;ANK1;ANK1;ANK1	8	TSS1500;TSS1500;TSS1500;TSS1500;Body	Island
cg18675097	-1.74166	0.864054	0.972243	NKAPL;NKAPL	6	5'UTR;1stExon	Island
cg01132407	-1.05795	0.867892	0.972243	PDE6B;PDE6B;PDE6B	4	TSS1500;Body;Body	N_Shore
cg06825142	-0.217471	0.868187	0.972243	DRD4	11	TSS200	Island
cg17103217	-0.608196	0.868972	0.972243	B3GALT4	6	1stExon	S_Shore
cg18319852	-1.72414	0.8722	0.972243	KIF25;KIF25	6	Body;Body	S_Shore
cg10501065	-0.282781	0.875157	0.972243	IGF2AS;INS-IGF2;IGF2;IGF2AS	11	Body;Body;5'UTR;Body	N_Shore
cg06809326	1.43488	0.875483	0.972243	CCDC144NL	17	TSS200	Island
cg25034155	0.869623	0.875589	0.972243	ZMIZ1	10	5'UTR
cg27498387	0.641978	0.879408	0.972243	ANK1;ANK1;ANK1;ANK1;ANK1	8	TSS1500;TSS1500;TSS1500;TSS1500;Body	Island
cg04262471	0.262555	0.882542	0.972243	B3GALT4	6	1stExon	S_Shore
cg11806762	0.331218	0.884174	0.972243	BDNF;BDNF;BDNF;BDNF;BDNF	11	Body;5'UTR;5'UTR;5'UTR;5'UTR
cg02166532	0.199087	0.88434	0.972243	INS-IGF2;IGF2;IGF2;IGF2;IGF2	11	Body;Body;5'UTR;5'UTR;1stExon	Island
cg09762907	0.241723	0.8881	0.972243	TRERF1	6	5'UTR
cg21642103	-0.889096	0.888222	0.972243	TNXB	6	Body	Island
cg15096815	-0.195931	0.894178	0.976563	JUN	1	TSS200	Island
cg06400119	-1.53683	0.897988	0.977375	PTPRN2;PTPRN2;PTPRN2	7	Body;Body;Body
cg04913265	2.23254	0.901439	0.977375	JAM3	11	Body	Island
cg05653018	0.370949	0.908168	0.977375	ELF3;ELF3	1	TSS200;TSS200
cg16158779	0.412928	0.912334	0.977375	ANKK1	11	TSS200	Island
cg27210657	-0.557083	0.916033	0.977375	C20orf54	20	TSS200
cg14957943	0.545016	0.916681	0.977375	COL7A1	3	TSS200	Island
cg27542466	0.403364	0.922869	0.977375	SEMA4B	15	TSS200	Island
cg11626629	-0.113917	0.924491	0.977375	B3GALT4	6	1stExon	Island
cg00163549	-0.217978	0.928398	0.977375	B3GALT4	6	1stExon	S_Shore
cg21618521	-0.326559	0.928766	0.977375	B3GALT4	6	1stExon	S_Shore
cg03721978	0.293057	0.932059	0.977375	B3GALT4	6	1stExon	S_Shore
cg24481594	-0.223978	0.932649	0.977375	SKI	1	Body
cg15713058	0.536158	0.935593	0.977375	PPP1R2P1	6	Body	Island
cg02682525	-0.315358	0.936141	0.977375	ANKK1	11	TSS1500	N_Shore
cg25520701	-0.0841856	0.939311	0.977375	CREB5;CREB5;CREB5;CREB5	7	Body;Body;Body;Body
cg10991578	-0.158429	0.94519	0.977375	BDKRB2	14	TSS200
cg11251614	-0.105985	0.945198	0.977375	PPIL1	6	Body	N_Shelf
cg26975193	-0.057018	0.955291	0.982718	VIPR2	7	Body	S_Shore
cg01319701	0.166652	0.959842	0.982718	C20orf54	20	TSS200
cg23268677	-0.0666581	0.960828	0.982718	TXNRD2;COMT	22	Body;TSS200	Island
cg11924019	0.214343	0.962498	0.982718	CYP1A1	15	TSS1500	Island
cg15718572	-0.314635	0.964944	0.982742	CR1L	1	TSS1500	N_Shore
cg03760951	0.117848	0.966565	0.982742	INS-IGF2;IGF2AS;IGF2;IGF2;IGF2AS;IGF2	11	Body;TSS1500;Body;5'UTR;TSS1500;TSS1500	Island
cg16918161	-0.0349379	0.975579	0.989039	PDCL2	4	TSS200
cg21289669	-0.174051	0.980471	0.990663	TNXB	6	Body	Island
cg08802841	0.0558909	0.99665	0.998908		12		S_Shore
cg06008511	0.0120657	0.996853	0.998908	SEMA4B	15	TSS1500	Island
cg12322132	0.00154796	0.998932	0.998932	IGF2AS;INS-IGF2;IGF2;IGF2AS	11	Body;Body;5'UTR;Body	Island

## Sheet: Table S5
Table S5. Association between prenatal SO2 exposure during the 2nd trimester and DNA methylation at candidate CpG sites at age 2
CpG site	Estimate	P-value	FDR corrected p-value	UCSC Reference Gene Name	Chromosome	UCSC gene reference group	Relation to UCSC CpG Island
cg24010952	-19.9961	0.00509546	0.812477	BDKRB2	14	TSS1500
cg15287443	-10.8743	0.00819627	0.812477	NA	NA	NA	NA
cg06509661	3.82382	0.00903092	0.812477	TARBP1	1	1stExon	Island
cg20674327	8.7877	0.0141823	0.812477	C7orf57	7	TSS1500	N_Shore
cg23312397	-14.3114	0.0144891	0.812477	BDKRB2	14	TSS1500
cg04798102	-25.8635	0.0154325	0.812477	PLCH1;PLCH1;PLCH1	3	Body;Body;3'UTR
cg10783204	-6.52407	0.0186146	0.812477	TNXB	6	Body	Island
cg07518714	-11.5339	0.0211462	0.812477	TNXB	6	Body	Island
cg15705054	2.57716	0.0232956	0.812477	PBXIP1	1	5'UTR
cg06809326	-17.2576	0.0262073	0.812477	CCDC144NL	17	TSS200	Island
cg14196170	-13.7733	0.0302195	0.812477	TNXB	6	Body	Island
cg05951817	-11.4429	0.0369502	0.812477	SLC6A4	17	5'UTR	N_Shore
cg23905216	5.11823	0.0393217	0.812477	INS-IGF2;IGF2AS;IGF2;IGF2;IGF2AS;IGF2	11	Body;TSS1500;Body;5'UTR;TSS1500;TSS1500	Island
cg11388320	12.9952	0.039981	0.812477	PRDM8;PRDM8	4	5'UTR;5'UTR	Island
cg14560110	-18.7896	0.0401723	0.812477	CCDC144NL	17	TSS200	Island
cg18443893	6.89557	0.0414989	0.812477	LRRC14B	5	1stExon	Island
cg07143296	2.26861	0.0448603	0.812477	PCNXL3	11	TSS200	Island
cg16439823	-5.77619	0.0463748	0.812477	SEMA4B	15	TSS200	Island
cg19858576	11.6058	0.0522687	0.812477	LRRC14B	5	1stExon	Island
cg16810626	-13.3782	0.0531623	0.812477	GATA4	8	Body
cg17462140	2.42231	0.0549667	0.812477	IGF2AS;INS-IGF2;IGF2;IGF2AS;IGF2	11	Body;Body;5'UTR;Body;TSS200	Island
cg24696500	9.18816	0.063627	0.812477	LRRC14B	5	TSS200	N_Shore
cg10365886	-22.6661	0.0688326	0.812477	TNXB	6	Body	Island
cg26266427	-19.3471	0.0722277	0.812477	TNXB	6	Body	Island
cg21237591	4.99298	0.0729134	0.812477	IGF2AS;INS-IGF2;IGF2;IGF2AS;IGF2	11	Body;Body;5'UTR;Body;TSS200	S_Shore
cg15265085	-20.3647	0.0732492	0.812477	TNXB	6	Body	Island
cg18102337	-9.98377	0.0782157	0.812477	TNXB	6	Body	Island
cg13607226	-6.51742	0.0782968	0.812477	GGTA1	9	TSS1500	S_Shore
cg04753078	-11.9316	0.0796814	0.812477	TNXB	6	Body	Island
cg10923662	-25.4702	0.0806842	0.812477	TNXB	6	Body	Island
cg19331221	-5.37606	0.081423	0.812477	SEMA4B	15	TSS200	Island
cg00525277	-17.7923	0.0847799	0.812477	TNXB	6	Body	Island
cg27242132	17.9673	0.0878287	0.812477	PRDM8;PRDM8	4	5'UTR;5'UTR	Island
cg15793329	-8.70431	0.0908818	0.812477	TNXB	6	Body	Island
cg14023774	-4.74977	0.0963277	0.812477	B3GALT4	6	1stExon	S_Shore
cg01337207	-17.7802	0.100162	0.812477	TNXB	6	Body	Island
cg06201514	-25.5562	0.104597	0.812477	MYT1L	2	Body
cg26299084	15.1663	0.107534	0.812477	PRDM8;PRDM8	4	5'UTR;TSS200	Island
cg15196197	-15.5628	0.109739	0.812477	TNXB	6	Body	Island
cg06061257	17.1517	0.120441	0.812477	SDK2	17	Body
cg15718572	-9.54282	0.122736	0.812477	CR1L	1	TSS1500	N_Shore
cg20513976	4.27861	0.123863	0.812477	LIME1	20	TSS200	N_Shore
cg19371526	1.93073	0.126966	0.812477	INS-IGF2;IGF2AS;IGF2;IGF2;IGF2AS;IGF2	11	Body;TSS1500;Body;5'UTR;TSS1500;TSS1500	Island
cg10890302	-19.6415	0.12914	0.812477	TNXB	6	Body	Island
cg09694722	-2.3471	0.129303	0.812477	INS-IGF2;IGF2AS;IGF2;IGF2;IGF2AS;IGF2	11	Body;TSS1500;Body;5'UTR;TSS1500;TSS1500	Island
cg27387193	-10.5653	0.132346	0.812477	TNXB	6	Body	Island
cg01485117	-8.97754	0.133225	0.812477	TNXB	6	Body	Island
cg18569141	-6.13728	0.133661	0.812477	SEMA4B	15	TSS200	Island
cg06463313	13.3137	0.134853	0.812477	PFKL;PFKL	21	Body;Body	Island
cg04263436	1.25612	0.136164	0.812477	B3GALT4	6	1stExon	Island
cg18693985	-6.43991	0.13617	0.812477	CPEB4	5	Body
cg13400512	-14.9869	0.139876	0.812477	TNXB	6	Body	Island
cg04913265	22.8749	0.142503	0.812477	JAM3	11	Body	Island
cg11335335	-12.6648	0.14356	0.812477	DRD4	11	Body	Island
cg04286337	-5.85059	0.148041	0.812477	TNXB	6	Body	N_Shore
cg16090881	-4.93309	0.148606	0.812477	B3GALT4	6	1stExon	S_Shore
cg06373377	-3.26212	0.150599	0.812477	CDC20	1	Body	S_Shore
cg15014577	-4.87934	0.15382	0.812477	TNXB	6	Body	Island
cg20296524	1.11862	0.154683	0.812477	TARBP1	1	1stExon	Island
cg12711961	8.66464	0.155429	0.812477	LRRC14B	5	TSS200	N_Shore
cg21342636	-7.45085	0.159687	0.812477	TNXB	6	Body	Island
cg14864167	13.5721	0.16291	0.812477	PDE7A	8	Body	N_Shelf
cg20272155	-7.62618	0.16379	0.812477	HCCA2;LOC402778	11	Body;TSS200	Island
cg15351009	11.337	0.164344	0.812477	LRRC14B	5	TSS200	N_Shore
cg01992382	-17.988	0.16749	0.812477	TNXB	6	Body	Island
cg16834823	-18.8774	0.170765	0.812477	TNXB	6	Body	Island
cg01667319	1.46411	0.17199	0.812477	INS-IGF2;IGF2AS;IGF2;IGF2;IGF2AS;IGF2	11	Body;TSS1500;Body;5'UTR;TSS1500;TSS1500	Island
cg16405454	-3.76178	0.173018	0.812477	ANKK1	11	TSS1500	N_Shore
cg11266682	14.8858	0.175326	0.812477	SLC2A9;SLC2A9	4	Body;Body	Island
cg14904662	3.70724	0.175533	0.812477	ANK1;ANK1;ANK1;ANK1;ANK1	8	TSS1500;TSS1500;TSS1500;TSS1500;Body	Island
cg12066473	-2.57065	0.180432	0.812477	SORBS2;SORBS2;SORBS2;SORBS2;SORBS2;SORBS2;SORBS2	4	5'UTR;5'UTR;5'UTR;1stExon;TSS1500;1stExon;TSS1500
cg27037018	1.04951	0.180613	0.812477	SLC6A3	5	TSS200	Island
cg13787932	7.0728	0.181424	0.812477	LRRC14B	5	1stExon	Island
cg12223960	-2.47694	0.183817	0.812477	TNXB	6	Body	N_Shore
cg26955540	-5.97116	0.185988	0.812477	SEMA4B	15	TSS1500	N_Shore
cg25163476	1.49479	0.187394	0.812477	INS-IGF2;IGF2;IGF2AS;IGF2;IGF2AS;IGF2	11	Body;5'UTR;TSS200;5'UTR;TSS200;TSS1500	Island
cg04535902	-1.90405	0.187776	0.812477	GFI1;GFI1;GFI1	1	Body;Body;Body	Island
cg26866348	6.49591	0.188084	0.812477	LRRC14B	5	TSS200	N_Shore
cg18200150	7.14031	0.189038	0.812477	MYO1D	17	Body	N_Shore
cg13570656	8.99585	0.192224	0.812477	CYP1A1	15	TSS1500	Island
cg15472673	1.21903	0.193236	0.812477	GART;SON;GART;SON;GART;GART;GART;GART	21	1stExon;TSS1500;TSS1500;TSS1500;1stExon;5'UTR;5'UTR;TSS1500	Island
cg16449840	1.46458	0.193994	0.812477	COPZ1	12	TSS1500
cg03350299	-6.7386	0.194376	0.812477	APOB	2	TSS200	Island
cg02497785	-8.81805	0.195459	0.812477	ABCA13	7	Body	Island
cg03846408	-8.3544	0.196458	0.812477	HCCA2;LOC402778	11	Body;TSS200	Island
cg10881128	6.45817	0.196774	0.812477	PTPRF;PTPRF	1	Body;Body	Island
cg15730313	7.45074	0.197849	0.812477	LRRC14B;LRRC14B	5	1stExon;5'UTR	N_Shore
cg00089091	1.55731	0.198118	0.812477	DPP10;DPP10	2	Body;Body	Island
cg23586172	-4.36867	0.199852	0.812477	MSI2;MSI2	17	Body;Body
cg02989255	-12.2336	0.205293	0.812477	TNXB	6	Body	Island
cg18656024	-5.19744	0.206437	0.812477	COL7A1	3	TSS1500	S_Shore
cg10075506	-20.7486	0.206976	0.812477	MYT1L	2	Body
cg22549041	8.75302	0.207465	0.812477	CYP1A1	15	TSS1500	Island
cg06753439	1.87221	0.210305	0.812477	B3GALT4	6	1stExon	Island
cg24309555	-6.24927	0.21314	0.812477	APOB	2	TSS200	Island
cg01479232	-5.24593	0.217472	0.812477	C20orf54;C20orf54	20	1stExon;5'UTR
cg22584138	-7.12966	0.217747	0.812477	SLC6A4	17	5'UTR	N_Shore
cg16133681	11.0439	0.219351	0.812477	IFLTD1	12	TSS200
cg18460422	-12.5541	0.219381	0.812477	TNXB	6	Body	Island
cg03416665	2.60224	0.219601	0.812477	PDLIM5;PDLIM5;PDLIM5;PDLIM5;PDLIM5	4	5'UTR;Body;5'UTR;5'UTR;5'UTR	Island
cg20125971	4.49218	0.220204	0.812477	PDCL2;PDCL2	4	5'UTR;1stExon
cg24047810	2.82232	0.220711	0.812477	IGF2AS;INS-IGF2;IGF2;IGF2AS;IGF2	11	Body;Body;5'UTR;Body;TSS200	Island
cg06008511	-3.22492	0.225383	0.812477	SEMA4B	15	TSS1500	Island
cg17352045	8.04265	0.22649	0.812477	PPP1R2P1	6	Body	Island
cg23501406	1.97776	0.228313	0.812477	DRD4	11	TSS1500	Island
cg27348223	1.00154	0.229032	0.812477	SLC6A3	5	5'UTR	Island
cg09386376	-14.522	0.234811	0.826942	DRD4	11	Body	Island
cg05653018	-3.26786	0.242968	0.845407	ELF3;ELF3	1	TSS200;TSS200
cg08272835	2.1989	0.243952	0.845407	PDCL2	4	TSS1500
cg03556669	-10.7182	0.255504	0.845407	TNXB	6	Body	Island
cg17707347	1.16722	0.256001	0.845407	TARBP1	1	TSS200	Island
cg07212818	-9.55839	0.264563	0.845407	DRD4	11	Body	Island
cg03537872	-4.04449	0.265221	0.845407	SVOP	12	TSS200
cg26611067	0.841862	0.266217	0.845407	TARBP1	1	1stExon	Island
cg27034450	-2.15899	0.26743	0.845407	VPS28;VPS28	8	Body;Body	Island
cg24475062	-3.70541	0.271775	0.845407	TNXB	6	Body	N_Shore
cg19241689	1.16364	0.271834	0.845407	B3GALT4	6	1stExon	Island
cg10374084	6.43959	0.273721	0.845407	C19orf41	19	1stExon	Island
cg25403205	2.8503	0.274712	0.845407	AIF1;AIF1;AIF1	6	Body;Body;Body	N_Shelf
cg21642103	-6.00908	0.275688	0.845407	TNXB	6	Body	Island
cg08802841	12.6329	0.276038	0.845407		12		S_Shore
cg17416730	1.74036	0.276584	0.845407	B3GALT4	6	1stExon	Island
cg11425280	1.0776	0.283091	0.85989	CHST11	12	5'UTR	Island
cg08966208	-4.94864	0.287348	0.864195	HCCA2;LOC402778	11	Body;TSS200	Island
cg03855291	-11.2522	0.29143	0.864195	DRD4	11	Body	Island
cg26866625	-16.8369	0.296161	0.864195	OR4P4	11	1stExon
cg12309668	9.87705	0.2986	0.864195	SORBS2;SORBS2;SORBS2;SORBS2;SORBS2;SORBS2;SORBS2	4	5'UTR;5'UTR;5'UTR;1stExon;TSS1500;1stExon;TSS1500
cg12237140	-2.57547	0.299242	0.864195	KPTN	19	TSS1500	S_Shore
cg03421270	-7.32484	0.300724	0.864195	TNXB	6	Body	Island
cg05859777	1.18106	0.302731	0.864195	INS-IGF2;IGF2AS;IGF2;IGF2;IGF2AS;IGF2	11	Body;TSS1500;Body;5'UTR;TSS1500;TSS1500	Island
cg13225565	-15.0359	0.314697	0.864195	RIN3	14	Body	Island
cg05549655	4.66239	0.315507	0.864195	CYP1A1	15	TSS1500	Island
cg05075097	0.803057	0.316451	0.864195	INS-IGF2;INS-IGF2	11	Body;Body	N_Shelf
cg18587973	0.876489	0.31754	0.864195	CDADC1	13	Body	Island
cg08873792	5.89221	0.318606	0.864195	PPP1R2P1	6	Body	Island
cg26984624	2.69447	0.326034	0.864195	ANK1;ANK1;ANK1;ANK1;ANK1	8	TSS1500;TSS1500;TSS1500;TSS1500;Body	S_Shore
cg10337079	1.81859	0.329978	0.864195	INS-IGF2;IGF2;IGF2;IGF2	11	Body;Body;5'UTR;5'UTR	N_Shore
cg08726248	1.25231	0.331316	0.864195	DRD4	11	TSS1500	Island
cg01330016	-1.30604	0.331893	0.864195	SLC6A4	17	5'UTR
cg07620573	12.6056	0.332509	0.864195	FGF12	3	Body
cg02682525	-3.31271	0.335045	0.864195	ANKK1	11	TSS1500	N_Shore
cg03511628	4.81715	0.335143	0.864195	NFATC1;NFATC1;NFATC1;NFATC1	18	Body;Body;Body;Body	S_Shore
cg16834011	-2.01386	0.335157	0.864195	COMT	22	5'UTR	S_Shelf
cg01132407	-5.34848	0.335543	0.864195	PDE6B;PDE6B;PDE6B	4	TSS1500;Body;Body	N_Shore
cg03001875	0.881086	0.336091	0.864195	TARBP1	1	1stExon	Island
cg01933073	10.0794	0.33906	0.864195	SORBS2;SORBS2;SORBS2;SORBS2;SORBS2;SORBS2;SORBS2	4	5'UTR;5'UTR;5'UTR;1stExon;TSS1500;1stExon;TSS1500
cg17852385	4.8005	0.34112	0.864195	CYP1A1	15	TSS1500	Island
cg20119532	4.59983	0.34493	0.864195	C20orf54	20	TSS1500
cg26567012	-5.53929	0.34528	0.864195	GLRA1;GLRA1	5	3'UTR;3'UTR
cg04870657	0.72157	0.347475	0.864195	BDKRB2	14	TSS200
cg16226644	-3.01054	0.355136	0.869085	B3GALT4	6	1stExon	S_Shore
cg25913761	2.86595	0.35694	0.869085	SEMA4B	15	TSS1500	N_Shore
cg08269485	-7.17086	0.358985	0.869085	HCCA2;LOC402778	11	Body;TSS200	Island
cg06174989	-3.82597	0.3611	0.869085	LOC100130015;LOC100130015	16	TSS1500;TSS1500
cg04153489	-3.725	0.362954	0.869085	ANK1;ANK1;ANK1;ANK1;ANK1	8	TSS1500;TSS1500;TSS1500;TSS1500;Body	Island
cg05203776	1.50505	0.366559	0.869085	IGF2AS;INS-IGF2;IGF2;IGF2;IGF2AS	11	Body;Body;5'UTR;TSS1500;Body	S_Shore
cg03108070	1.34487	0.366982	0.869085	B3GALT4	6	1stExon	Island
cg25742037	8.35277	0.368217	0.869085	INS-IGF2;IGF2;INS-IGF2	11	Body;TSS1500;Body
cg12074493	1.3791	0.370195	0.869085	SLC6A4	17	TSS1500	S_Shore
cg07583420	0.804093	0.372382	0.869085	INS-IGF2;IGF2;IGF2;IGF2	11	Body;Body;5'UTR;5'UTR	N_Shore
cg23328613	-2.87092	0.373742	0.869085	COL7A1	3	TSS1500	S_Shore
cg02770061	-9.53603	0.384162	0.877066	PTPRN2;PTPRN2;PTPRN2	7	Body;Body;Body
cg04210284	0.824491	0.390858	0.877066	SLC6A3	5	TSS200	Island
cg15508379	1.68208	0.391801	0.877066	IGF2AS;INS-IGF2;IGF2;IGF2AS;IGF2	11	Body;Body;5'UTR;Body;TSS200	Island
cg03189210	0.613191	0.392055	0.877066	B3GALT4	6	1stExon	Island
cg02166532	1.01547	0.39619	0.877066	INS-IGF2;IGF2;IGF2;IGF2;IGF2	11	Body;Body;5'UTR;5'UTR;1stExon	Island
cg18319852	-7.94423	0.39671	0.877066	KIF25;KIF25	6	Body;Body	S_Shore
cg01438403	0.821132	0.397865	0.877066	NGFR	17	Body	S_Shore
cg27542466	-3.06078	0.400863	0.877066	SEMA4B	15	TSS200	Island
cg16705086	1.84051	0.402325	0.877066	INSL3	19	Body	N_Shore
cg08820231	1.99401	0.409475	0.877066	SLC26A10	12	TSS200	N_Shore
cg16290904	0.717594	0.414842	0.877066	PXMP3;PXMP3;PXMP3;PXMP3	8	1stExon;5'UTR;1stExon;5'UTR	Island
cg09935388	-3.9089	0.415105	0.877066	GFI1;GFI1;GFI1	1	Body;Body;Body	Island
cg22225943	-2.55055	0.420225	0.877066	IGF2AS;INS-IGF2;IGF2;IGF2AS;IGF2	11	Body;Body;5'UTR;Body;TSS200	S_Shore
cg15892963	-1.78807	0.421115	0.877066	BDKRB2	14	TSS200
cg05820861	8.63033	0.42491	0.877417	C1QTNF9	13	TSS1500	Island
cg12928379	1.75496	0.426071	0.877417	DRD4	11	TSS200	Island
cg06400119	-8.30005	0.428819	0.87935	PTPRN2;PTPRN2;PTPRN2	7	Body;Body;Body
cg14729962	3.47767	0.445952	0.906832	DNAJC15;DNAJC15	13	5'UTR;1stExon	Island
cg24366657	0.716253	0.45197	0.912378	INS-IGF2;IGF2AS;IGF2;IGF2;IGF2AS;IGF2	11	Body;TSS1500;Body;5'UTR;TSS1500;TSS1500	Island
cg15096815	-0.968492	0.452654	0.912378	JUN	1	TSS200	Island
cg24049888	-7.35441	0.458157	0.912378	POU2AF1;POU2AF1	11	1stExon;5'UTR
cg14544666	-7.7485	0.458895	0.912378	RASGEF1C	5	5'UTR	Island
cg11846236	5.1704	0.461859	0.912452	COL7A1	3	1stExon	Island
cg21289669	-4.5526	0.464637	0.914226	TNXB	6	Body	Island
cg00158683	3.68366	0.471119	0.922917	COL7A1	3	TSS200	Island
cg17081778	-0.571732	0.473701	0.922917	AMZ1	7	5'UTR	Island
cg26643967	-4.86536	0.474752	0.922917	SDHAF1	19	TSS1500	Island
cg15713058	-3.98772	0.492674	0.936857	PPP1R2P1	6	Body	Island
cg13714586	0.470493	0.493136	0.936857	C8G;FBXW5	9	TSS1500;Body	Island
cg05717871	-7.75168	0.497713	0.936857	DRD4	11	Body	Island
cg19882268	2.17015	0.49916	0.936857	B3GALT4	6	1stExon	S_Shore
cg12484332	1.94644	0.499219	0.936857	SLC6A3	5	5'UTR	N_Shore
cg06189133	-4.02161	0.50512	0.936857	INSL3	19	Body	Island
cg25725890	0.722786	0.505304	0.936857	SLC6A4	17	TSS200	Island
cg25520701	-0.639266	0.50941	0.936857	CREB5;CREB5;CREB5;CREB5	7	Body;Body;Body;Body
cg13882090	-1.61302	0.513002	0.936857	B3GALT4	6	1stExon	S_Shore
cg26205131	0.424444	0.518602	0.936857	SLC6A3	5	5'UTR	Island
cg05403689	4.42584	0.522622	0.936857		12		S_Shore
cg18146737	-0.686202	0.522903	0.936857	GFI1;GFI1;GFI1	1	Body;Body;Body	Island
cg03721978	-1.92366	0.523157	0.936857	B3GALT4	6	1stExon	S_Shore
cg18421748	-1.84956	0.5241	0.936857	BDKRB2	14	TSS1500
cg00428296	0.597791	0.526492	0.936857	PGBD5	1	TSS1500
cg13191115	0.513671	0.527869	0.936857	SEMA4B	15	TSS200	Island
cg03934392	-2.67632	0.528719	0.936857	HCCA2;LOC402778;LOC402778	11	Body;5'UTR;1stExon	Island
cg23727072	1.82763	0.529748	0.936857	CYP1A1	15	TSS1500	Island
cg08754268	2.65287	0.530857	0.936857	RAPGEF4;RAPGEF4	2	Body;Body
cg10659464	1.20452	0.5339	0.936857	INS-IGF2;IGF2AS;IGF2;IGF2;IGF2AS;IGF2	11	Body;TSS1500;Body;5'UTR;TSS1500;TSS1500	Island
cg17403731	5.49411	0.536425	0.936857	HCN2	19	Body	Island
cg26741280	0.939512	0.542094	0.936857	SLC6A4	17	TSS200	Island
cg17369032	-2.62052	0.542607	0.936857	NGFR	17	Body	Island
cg25226226	1.03306	0.54394	0.936857	NGFR	17	3'UTR	S_Shore
cg00783104	1.51851	0.556876	0.936857	ANK1;ANK1;ANK1;ANK1;ANK1	8	TSS1500;TSS1500;TSS1500;TSS1500;Body	Island
cg14791008	3.80002	0.557913	0.936857	TPH2	12	TSS1500
cg07876788	8.09474	0.558174	0.936857	TMEM140	7	Body
cg15212349	0.473175	0.558789	0.936857	SLC6A3	5	5'UTR	Island
cg18092474	3.45784	0.560081	0.936857	CYP1A1	15	TSS1500	Island
cg00063006	3.32317	0.56781	0.936857	PPP1R2P1	6	Body	Island
cg21609804	-2.19229	0.568075	0.936857	MARK2;MARK2;MARK2;MARK2;MARK2	11	3'UTR;3'UTR;3'UTR;3'UTR;3'UTR	N_Shore
cg02916272	-3.40426	0.569727	0.936857	HCCA2;LOC402778	11	Body;TSS200	Island
cg04392082	4.88507	0.571329	0.936857	SORBS2;SORBS2;SORBS2;SORBS2;SORBS2;SORBS2;SORBS2	4	5'UTR;5'UTR;5'UTR;1stExon;TSS1500;1stExon;TSS1500
cg14957943	-2.57685	0.572794	0.936857	COL7A1	3	TSS200	Island
cg25476565	3.77111	0.573745	0.936857	ALDH7A1	5	Body	N_Shore
cg22992772	-5.00295	0.576411	0.936857	BAIAP2;BAIAP2;BAIAP2;BAIAP2	17	Body;Body;Body;Body	S_Shelf
cg03760951	1.376	0.576835	0.936857	INS-IGF2;IGF2AS;IGF2;IGF2;IGF2AS;IGF2	11	Body;TSS1500;Body;5'UTR;TSS1500;TSS1500	Island
cg21322022	-0.637879	0.57778	0.936857	DPP10	2	Body	S_Shore
cg01239922	-4.09298	0.579058	0.936857	LRRC14B	5	TSS1500	N_Shore
cg00556112	0.583248	0.579265	0.936857	DRD4	11	TSS200	Island
cg13756879	0.510714	0.588215	0.942482	INS-IGF2;IGF2AS;IGF2;IGF2;IGF2AS;IGF2	11	Body;TSS1500;Body;5'UTR;TSS1500;TSS1500	Island
cg26126367	1.0403	0.59057	0.942482	SLC6A4	17	5'UTR	N_Shelf
cg08479688	0.447119	0.594165	0.942482	TARBP1	1	1stExon	Island
cg06362282	-2.21121	0.595079	0.942482	B3GALT4	6	1stExon	S_Shore
cg24917382	-2.39527	0.596135	0.942482	INS-IGF2;IGF2AS;IGF2;IGF2;IGF2AS;IGF2	11	Body;TSS1500;Body;5'UTR;TSS1500;TSS1500	Island
cg01368777	-0.874657	0.597301	0.942482	IGF2AS;INS-IGF2;IGF2;IGF2AS;IGF2	11	Body;Body;5'UTR;Body;TSS200	Island
cg08835956	-4.38503	0.598929	0.942482	POU6F2;POU6F2	7	Body;Body
cg16723488	-3.23501	0.599232	0.942482	APOB	2	TSS200	Island
cg09296957	-5.30812	0.604742	0.942973	ACY3	11	TSS200
cg22859054	1.00738	0.605617	0.942973	PPP1R2P1	6	Body	Island
cg24481594	-1.19891	0.606146	0.942973	SKI	1	Body
cg18701449	0.780776	0.608204	0.942973	TPH2	12	Body
cg20728696	0.619192	0.609246	0.942973	INS-IGF2;IGF2;IGF2;IGF2	11	Body;Body;5'UTR;5'UTR	N_Shore
cg11791613	0.442185	0.618318	0.94616	TARBP1	1	1stExon	Island
cg06972911	0.741808	0.618378	0.94616	FAM59A	18	TSS1500	S_Shore
cg13211181	1.56443	0.621841	0.94616	IFLTD1	12	1stExon
cg26263766	-1.1379	0.622124	0.94616	ZNF544	19	TSS1500	N_Shore
cg17611045	4.63925	0.627155	0.94616	FGF12	3	Body
cg26516004	0.490636	0.629134	0.94616	CYP1A1	15	TSS1500	S_Shore
cg23950233	-3.51145	0.62995	0.94616	B3GALT4	6	1stExon	S_Shore
cg14433983	-2.63869	0.634474	0.94616	DRD4	11	TSS1500	Island
cg18113826	-1.67701	0.636405	0.94616	AIF1;AIF1;AIF1	6	Body;Body;Body	N_Shelf
cg26785346	2.45998	0.64718	0.94616	SORBS2;SORBS2;SORBS2;SORBS2;SORBS2;SORBS2;SORBS2	4	5'UTR;5'UTR;5'UTR;1stExon;TSS1500;1stExon;TSS1500
cg12322132	0.46065	0.650081	0.94616	IGF2AS;INS-IGF2;IGF2;IGF2AS	11	Body;Body;5'UTR;Body	Island
cg12342675	-4.28042	0.650356	0.94616	BICC1	10	Body
cg07314988	5.85187	0.653432	0.94616	ATHL1	11	5'UTR	Island
cg17913386	2.77451	0.656554	0.94616	COL7A1	3	1stExon	Island
cg11251614	0.59827	0.658485	0.94616	PPIL1	6	Body	N_Shelf
cg22670147	4.09715	0.662413	0.94616	DPP10	2	Body	Island
cg16934127	-0.662194	0.663272	0.94616	HCCA2;LOC402778	11	Body;TSS1500	Island
cg24292351	-0.539142	0.664878	0.94616	INSL3	19	TSS200	Island
cg23268197	2.16255	0.667275	0.94616	INSL3	19	1stExon	Island
cg12355172	-4.47485	0.667949	0.94616	ACY3	11	TSS200
cg10174482	-1.59113	0.668598	0.94616	INSL3	19	TSS200	Island
cg00178511	-1.1916	0.66971	0.94616	COL7A1	3	TSS200	Island
cg27498387	1.55893	0.674798	0.948354	ANK1;ANK1;ANK1;ANK1;ANK1	8	TSS1500;TSS1500;TSS1500;TSS1500;Body	Island
cg10501065	0.662338	0.675165	0.948354	IGF2AS;INS-IGF2;IGF2;IGF2AS	11	Body;Body;5'UTR;Body	N_Shore
cg21665744	-4.88909	0.679751	0.951051	POU6F2;POU6F2	7	Body;Body
cg20339650	-0.884246	0.681	0.951051	INS-IGF2;IGF2AS;IGF2;IGF2;IGF2AS;IGF2	11	Body;TSS1500;Body;5'UTR;TSS1500;TSS1500	Island
cg11806762	-0.785163	0.694154	0.963756	BDNF;BDNF;BDNF;BDNF;BDNF	11	Body;5'UTR;5'UTR;5'UTR;5'UTR
cg23130075	-4.25918	0.697457	0.963756	ACY3	11	TSS1500
cg18085176	2.24272	0.698029	0.963756	AFAP1;AFAP1	4	5'UTR;5'UTR	N_Shore
cg23979954	1.61108	0.707151	0.971384	IFLTD1	12	TSS200
cg05554000	-7.32566	0.708425	0.971384	VIPR2	7	Body	N_Shore
cg00997378	-2.12206	0.710807	0.971384	SLC6A3	5	5'UTR	Island
cg24605046	1.4338	0.713805	0.971384	B3GALT4	6	1stExon	S_Shore
cg15393937	-1.03015	0.71574	0.971384	INS-IGF2;IGF2AS;IGF2;IGF2;IGF2AS;IGF2	11	Body;TSS1500;Body;5'UTR;TSS1500;TSS1500	Island
cg00350199	-2.69988	0.716174	0.971384	ACY3	11	TSS200
cg18942934	-1.667	0.717545	0.971384	PPP1R2P1	6	Body	Island
cg16357381	0.442928	0.729677	0.979622	COL7A1	3	TSS1500	Island
cg05030481	0.313582	0.733232	0.980604	SLC6A3	5	TSS200	Island
cg21618521	-1.07087	0.738584	0.981944	B3GALT4	6	1stExon	S_Shore
cg06825142	-0.37961	0.741599	0.981944	DRD4	11	TSS200	Island
cg16918161	-0.329044	0.742756	0.981944	PDCL2	4	TSS200
cg18285681	0.589295	0.74353	0.981944	AMZ1	7	5'UTR	S_Shore
cg25835179	-3.27621	0.750575	0.982539	ACY3	11	TSS200
cg17103217	1.01524	0.753975	0.982539	B3GALT4	6	1stExon	S_Shore
cg00797104	1.74588	0.754631	0.982539	PPP1R2P1	6	Body	Island
cg04972979	1.42878	0.756224	0.982539	C20orf54;C20orf54	20	1stExon;5'UTR
cg22878489	-1.13843	0.758133	0.982539	B3GALT4	6	1stExon	S_Shore
cg18947527	0.455361	0.764861	0.982539	PDCL2	4	TSS200
cg25953672	-0.789195	0.765284	0.982539	PDCL2	4	TSS200
cg02954987	-2.96836	0.772573	0.982539	LAMB2	3	TSS200
cg18584905	0.584278	0.773056	0.982539	SLC6A4	17	TSS1500	S_Shore
cg26270195	0.309303	0.775816	0.982539	B3GALT4	6	1stExon	Island
cg14692377	0.444787	0.77601	0.982539	SLC6A4;SLC6A4	17	1stExon;5'UTR	Island
cg03078339	0.298404	0.777742	0.982539	BDKRB2	14	TSS200
cg02762115	-0.804079	0.781436	0.982539	DRD4	11	Body	Island
cg04598517	0.421987	0.783689	0.982539	SLC6A3;SLC6A3	5	5'UTR;1stExon	Island
cg09080120	-0.920109	0.784554	0.982539	B3GALT4	6	1stExon	S_Shore
cg25034155	-1.30067	0.789882	0.98323	ZMIZ1	10	5'UTR
cg00057231	1.73209	0.791213	0.98323	COL7A1	3	Body	Island
cg10984962	-0.396832	0.794018	0.98323	AGAP1;AGAP1	2	Body;Body
cg25457956	0.238245	0.807524	0.98323	BDNF;BDNF;BDNF;BDNF	11	TSS200;TSS1500;TSS1500;TSS1500	Island
cg19651219	1.91285	0.814777	0.98323	DPP10	2	Body	Island
cg23268677	0.276763	0.816495	0.98323	TXNRD2;COMT	22	Body;TSS200	Island
cg10136166	-0.308444	0.819587	0.98323	BREA2	8	TSS1500	S_Shore
cg25775386	0.789948	0.820869	0.98323	INSL3	19	Body	Island
cg08713711	-0.753125	0.823009	0.98323	SLC6A3	5	5'UTR	Island
cg08670281	1.02927	0.823275	0.98323	CYP4F11;CYP4F11	19	3'UTR;3'UTR	S_Shore
cg09926649	-0.39175	0.825287	0.98323	COMT;COMT;COMT	22	5'UTR;TSS1500;TSS1500
cg03553576	1.47118	0.832429	0.98323	LRRC14B	5	TSS1500	N_Shore
cg11060379	0.465434	0.836607	0.98323	PPP1R2P1	6	Body	Island
cg10261205	1.46365	0.838835	0.98323	ATHL1	11	Body	Island
cg12882697	0.275583	0.839171	0.98323	SLC6A3	5	TSS200	Island
cg25154801	0.679609	0.839725	0.98323	ANK1;ANK1;ANK1;ANK1;ANK1	8	TSS1500;TSS1500;TSS1500;TSS1500;Body	Island
cg19145218	0.760287	0.844466	0.98323	C20orf54	20	TSS200
cg03127244	-0.891316	0.84672	0.98323	B3GALT4	6	1stExon	S_Shore
cg00163549	-0.398905	0.851582	0.98323	B3GALT4	6	1stExon	S_Shore
cg04348265	1.44944	0.858648	0.98323	SORBS2;SORBS2;SORBS2;SORBS2;SORBS2;SORBS2;SORBS2	4	5'UTR;5'UTR;5'UTR;1stExon;TSS1500;1stExon;TSS1500
cg09762907	-0.26728	0.859511	0.98323	TRERF1	6	5'UTR
cg19211931	1.73948	0.862208	0.98323	DPP10	2	Body	N_Shore
cg08479516	-1.4182	0.862714	0.98323	VIPR2	7	Body	Island
cg09848324	-0.22867	0.863797	0.98323	PDCL2	4	Body
cg10991578	0.345239	0.86466	0.98323	BDKRB2	14	TSS200
cg18675097	-1.47573	0.868927	0.98323	NKAPL;NKAPL	6	5'UTR;1stExon	Island
cg27147350	0.460175	0.869515	0.98323	B3GALT4	6	1stExon	S_Shore
cg04262471	-0.253664	0.871006	0.98323	B3GALT4	6	1stExon	S_Shore
cg19190762	-0.59737	0.873748	0.98323		13
cg16158779	-0.513576	0.876211	0.98323	ANKK1	11	TSS200	Island
cg24639679	-0.738056	0.876243	0.98323	PPP1R2P1	6	Body	Island
cg07112131	-1.07822	0.876401	0.98323	H2AFJ;H2AFJ	12	TSS1500;TSS1500	N_Shore
cg10411146	-1.47817	0.878064	0.98323	ATHL1	11	Body	Island
cg27210657	-0.702514	0.879776	0.98323	C20orf54	20	TSS200
cg22193912	-0.444196	0.880501	0.98323	MAFG;MAFG	17	5'UTR;TSS200	S_Shore
cg16386523	1.01248	0.882991	0.98323	OR4C13	11	1stExon
cg23231692	-0.208448	0.884908	0.98323	DRD4	11	TSS1500	N_Shore
cg08686462	-0.396396	0.886189	0.98323	INS-IGF2;IGF2;INS-IGF2	11	Body;TSS1500;Body
cg15241779	0.232998	0.889596	0.98323	KLRD1;KLRD1;KLRD1	12	TSS1500;5'UTR;TSS1500
cg11924019	0.55261	0.890311	0.98323	CYP1A1	15	TSS1500	Island
cg01319701	0.391269	0.893014	0.98323	C20orf54	20	TSS200
cg08085929	0.267297	0.893112	0.98323	B3GALT4	6	1stExon	S_Shore
cg16928551	0.253436	0.895849	0.98323	PPP1R2P1	6	Body	N_Shore
cg13298116	1.38829	0.896443	0.98323	EML3;MTA2	11	3'UTR;TSS1500	Island
cg19992207	-0.513043	0.899883	0.98323	ACOXL	2	Body	N_Shore
cg18729787	0.260921	0.900173	0.98323	B3GALT4	6	1stExon	S_Shore
cg09970590	-0.230086	0.900182	0.98323	MEIS2;MEIS2;MEIS2;MEIS2;MEIS2;MEIS2;MEIS2	15	Body;Body;Body;Body;Body;Body;Body
cg03909863	-0.372882	0.90179	0.98323	DRD4	11	Body	Island
cg10440639	2.19223	0.902009	0.98323	RPH3AL	17	Body	N_Shelf
cg01033642	-0.203059	0.906015	0.98323	CMIP;CMIP	16	Body;Body
cg06841846	-0.209223	0.908333	0.98323	SLC6A4	17	TSS1500	S_Shore
cg02269978	-0.588559	0.917178	0.98323	PPP1R2P1	6	Body	Island
cg20528787	-0.99131	0.91963	0.98323	PTPRN2;PTPRN2;PTPRN2	7	Body;Body;Body
cg02790305	-0.840601	0.920618	0.98323	SORBS2;SORBS2;SORBS2;SORBS2;SORBS2;SORBS2;SORBS2	4	5'UTR;5'UTR;5'UTR;1stExon;TSS1500;1stExon;TSS1500
cg24431033	1.23238	0.92357	0.98323	TXNL1;TXNL1	18	TSS1500;TSS1500	S_Shore
cg23942884	-0.473592	0.924723	0.98323	PPP1R2P1	6	Body	Island
cg09989037	0.345735	0.926583	0.98323	ST3GAL3;ST3GAL3;ST3GAL3;ST3GAL3;ST3GAL3;ST3GAL3;ST3GAL3;ST3GAL3;ST3GAL3;ST3GAL3	1	Body;Body;Body;Body;Body;Body;Body;Body;Body;Body
cg26055446	-0.216753	0.931442	0.984532	B3GALT4	6	1stExon	S_Shore
cg11626629	0.0903453	0.931862	0.984532	B3GALT4	6	1stExon	Island
cg00446123	-0.270791	0.937471	0.987482	LIME1	20	TSS200	N_Shore
cg22287492	0.218562	0.938718	0.987482	INS-IGF2;IGF2AS;IGF2;IGF2;IGF2AS;IGF2	11	Body;TSS1500;Body;5'UTR;TSS1500;TSS1500	Island
cg16906346	-0.680237	0.943434	0.988477	KIAA0319;KIAA0319;KIAA0319;KIAA0319;KIAA0319	6	TSS1500;TSS1500;TSS1500;TSS1500;TSS1500	S_Shore
cg03681383	-0.452527	0.945347	0.988477	IFLTD1	12	TSS200
cg26223996	-0.0908894	0.950277	0.988477	CLK3;CLK3	15	TSS1500;5'UTR	N_Shore
cg05452899	0.0917865	0.954825	0.988477	INS-IGF2;IGF2AS;IGF2;IGF2;IGF2AS;IGF2	11	Body;TSS1500;Body;5'UTR;TSS1500;TSS1500	Island
cg26975193	0.0438215	0.960909	0.988477	VIPR2	7	Body	S_Shore
cg13921444	0.465769	0.962036	0.988477	SORBS2;SORBS2;SORBS2;SORBS2;SORBS2;SORBS2;SORBS2	4	5'UTR;5'UTR;5'UTR;1stExon;TSS1500;1stExon;TSS1500
cg21132577	-0.259818	0.966505	0.990973	MYOM2	8	5'UTR
cg24654266	-0.275062	0.974377	0.99171	DPP10	2	Body	Island
cg27644292	-0.206291	0.980474	0.99171	SNRPN;SNRPN;SNRPN;SNRPN	15	5'UTR;5'UTR;5'UTR;5'UTR	N_Shore
cg09169455	-0.184846	0.981878	0.99171	MYO10	5	Body
cg19563932	-0.0287973	0.985959	0.99171	AIF1;AIF1;AIF1	6	Body;1stExon;Body	N_Shelf
cg19628603	0.0969282	0.987234	0.99171	PPP1R2P1	6	Body	Island
cg03847932	0.0638981	0.989746	0.99171	PPP4R2	3	TSS1500	N_Shore
cg11185456	-0.171713	0.990262	0.99171	DNHD1	11	Body	Island
cg05016953	0.0088486	0.990647	0.99171	SLC6A4;SLC6A4	17	1stExon;5'UTR	Island
cg20295248	0.121574	0.99171	0.99171	LOC149837	20	TSS200

## Sheet: Table S6
Table S6. Association between prenatal SO2 exposure during the 3rd trimester and DNA methylation at candidate CpG sites at age 2
CpG site	Estimate	P-value	FDR corrected p-value	UCSC Reference Gene Name	Chromosome	UCSC gene reference group	Relation to UCSC CpG Island
cg07583420	3.50181	6.48e-05	0.0249923	INS-IGF2;IGF2;IGF2;IGF2	11	Body;Body;5'UTR;5'UTR	N_Shore
cg20296524	3.01398	0.000102849	0.0249923	TARBP1	1	1stExon	Island
cg15705054	4.15838	0.00036557	0.0389421	PBXIP1	1	5'UTR
cg05951817	-19.6962	0.000453821	0.0389421	SLC6A4	17	5'UTR	N_Shore
cg05075097	2.80527	0.000462075	0.0389421	INS-IGF2;INS-IGF2	11	Body;Body	N_Shelf
cg25163476	3.9796	0.000480767	0.0389421	INS-IGF2;IGF2;IGF2AS;IGF2;IGF2AS;IGF2	11	Body;5'UTR;TSS200;5'UTR;TSS200;TSS1500	Island
cg00089091	4.01486	0.00108612	0.0610874	DPP10;DPP10	2	Body;Body	Island
cg06509661	5.0399	0.00110484	0.0610874	TARBP1	1	1stExon	Island
cg15472673	3.07304	0.00127179	0.0618088	GART;SON;GART;SON;GART;GART;GART;GART	21	1stExon;TSS1500;TSS1500;TSS1500;1stExon;5'UTR;5'UTR;TSS1500	Island
cg03001875	2.85375	0.00224634	0.0992474	TARBP1	1	1stExon	Island
cg16449840	3.44679	0.00297753	0.106693	COPZ1	12	TSS1500
cg23905216	7.71525	0.00306873	0.106693	INS-IGF2;IGF2AS;IGF2;IGF2;IGF2AS;IGF2	11	Body;TSS1500;Body;5'UTR;TSS1500;TSS1500	Island
cg07143296	3.50699	0.00307347	0.106693	PCNXL3	11	TSS200	Island
cg27348223	2.43794	0.00459826	0.148984	SLC6A3	5	5'UTR	Island
cg11425280	2.89856	0.00516789	0.156975	CHST11	12	5'UTR	Island
cg27037018	2.21962	0.00650218	0.172202	SLC6A3	5	TSS200	Island
cg26741280	4.26718	0.00723798	0.172202	SLC6A4	17	TSS200	Island
cg26611067	2.10946	0.00726095	0.172202	TARBP1	1	1stExon	Island
cg16290904	2.43755	0.00736177	0.172202	PXMP3;PXMP3;PXMP3;PXMP3	8	1stExon;5'UTR;1stExon;5'UTR	Island
cg04798102	-30.6529	0.0075292	0.172202	PLCH1;PLCH1;PLCH1	3	Body;Body;3'UTR
cg12066473	-5.3253	0.00780632	0.172202	SORBS2;SORBS2;SORBS2;SORBS2;SORBS2;SORBS2;SORBS2	4	5'UTR;5'UTR;5'UTR;1stExon;TSS1500;1stExon;TSS1500
cg06373377	-6.09593	0.0104513	0.195358	CDC20	1	Body	S_Shore
cg03416665	5.63101	0.0110574	0.195694	PDLIM5;PDLIM5;PDLIM5;PDLIM5;PDLIM5	4	5'UTR;Body;5'UTR;5'UTR;5'UTR	Island
cg10337079	4.92405	0.0113194	0.195694	INS-IGF2;IGF2;IGF2;IGF2	11	Body;Body;5'UTR;5'UTR	N_Shore
cg03847932	-12.946	0.0118517	0.195694	PPP4R2	3	TSS1500	N_Shore
cg12074493	4.01658	0.0121992	0.195694	SLC6A4	17	TSS1500	S_Shore
cg25403205	6.78039	0.0129113	0.195694	AIF1;AIF1;AIF1	6	Body;Body;Body	N_Shelf
cg10136166	-3.4532	0.0138171	0.195694	BREA2	8	TSS1500	S_Shore
cg12882697	3.43597	0.0147727	0.198757	SLC6A3	5	TSS200	Island
cg00556112	2.64803	0.0155707	0.198757	DRD4	11	TSS200	Island
cg01667319	2.72553	0.0157531	0.198757	INS-IGF2;IGF2AS;IGF2;IGF2;IGF2AS;IGF2	11	Body;TSS1500;Body;5'UTR;TSS1500;TSS1500	Island
cg15014577	-8.56196	0.0177918	0.210898	TNXB	6	Body	Island
cg26955540	-11.1718	0.0189596	0.213447	SEMA4B	15	TSS1500	N_Shore
cg19371526	3.1368	0.0192496	0.213447	INS-IGF2;IGF2AS;IGF2;IGF2;IGF2AS;IGF2	11	Body;TSS1500;Body;5'UTR;TSS1500;TSS1500	Island
cg18085176	14.048	0.0197636	0.213447	AFAP1;AFAP1	4	5'UTR;5'UTR	N_Shore
cg13714586	1.65547	0.0211539	0.219108	C8G;FBXW5	9	TSS1500;Body	Island
cg15265085	-27.9699	0.0211894	0.219108	TNXB	6	Body	Island
cg04263436	2.04526	0.0221178	0.219633	B3GALT4	6	1stExon	Island
cg18200150	13.1403	0.0221441	0.219633	MYO1D	17	Body	N_Shore
cg08479688	1.97516	0.0245125	0.228808	TARBP1	1	1stExon	Island
cg07518714	-12.2057	0.0247048	0.228808	TNXB	6	Body	Island
cg05820861	25.4764	0.0248051	0.228808	C1QTNF9	13	TSS1500	Island
cg01438403	2.28691	0.0249523	0.228808	NGFR	17	Body	S_Shore
cg15196197	-22.9307	0.0270145	0.236327	TNXB	6	Body	Island
cg01992382	-30.545	0.0271084	0.236327	TNXB	6	Body	Island
cg11791613	2.05087	0.0274186	0.236327	TARBP1	1	1stExon	Island
cg16357381	2.94831	0.0280339	0.236327	COL7A1	3	TSS1500	Island
cg17352045	15.434	0.0282036	0.236327	PPP1R2P1	6	Body	Island
cg20513976	6.46049	0.0291689	0.240273	LIME1	20	TSS200	N_Shore
cg26266427	-24.9704	0.0305377	0.2433	TNXB	6	Body	Island
cg24047810	5.25262	0.031444	0.246481	IGF2AS;INS-IGF2;IGF2;IGF2AS;IGF2	11	Body;Body;5'UTR;Body;TSS200	Island
cg17707347	2.33024	0.0320842	0.247506	TARBP1	1	TSS200	Island
cg07620573	29.2799	0.0329786	0.250431	FGF12	3	Body
cg01337207	-24.5282	0.0340219	0.254379	TNXB	6	Body	Island
cg16834823	-30.772	0.0358776	0.254486	TNXB	6	Body	Island
cg17611045	20.9161	0.037319	0.254486	FGF12	3	Body
cg03421270	-15.5874	0.0374448	0.254486	TNXB	6	Body	Island
cg12355172	-22.7413	0.0381688	0.254486	ACY3	11	TSS200
cg17462140	2.82226	0.0382834	0.254486	IGF2AS;INS-IGF2;IGF2;IGF2AS;IGF2	11	Body;Body;5'UTR;Body;TSS200	Island
cg26270195	2.36329	0.0384007	0.254486	B3GALT4	6	1stExon	Island
cg05030481	1.99963	0.0386927	0.254486	SLC6A3	5	TSS200	Island
cg23130075	-23.8112	0.0387488	0.254486	ACY3	11	TSS1500
cg14692377	3.34067	0.0422434	0.270136	SLC6A4;SLC6A4	17	1stExon;5'UTR	Island
cg14196170	-13.9814	0.0433632	0.273695	TNXB	6	Body	Island
cg12322132	2.14727	0.0447967	0.279118	IGF2AS;INS-IGF2;IGF2;IGF2AS	11	Body;Body;5'UTR;Body	Island
cg14864167	20.5762	0.0477091	0.287124	PDE7A	8	Body	N_Shelf
cg25457956	2.03104	0.0487432	0.287124	BDNF;BDNF;BDNF;BDNF	11	TSS200;TSS1500;TSS1500;TSS1500	Island
cg10365886	-26.5022	0.0487554	0.287124	TNXB	6	Body	Island
cg27387193	-14.7268	0.0502977	0.287124	TNXB	6	Body	Island
cg10374084	12.214	0.0509022	0.287124	C19orf41	19	1stExon	Island
cg04153489	-8.44321	0.0518835	0.287124	ANK1;ANK1;ANK1;ANK1;ANK1	8	TSS1500;TSS1500;TSS1500;TSS1500;Body	Island
cg25835179	-21.1006	0.0523188	0.287124	ACY3	11	TSS200
cg05653018	-5.77814	0.0525803	0.287124	ELF3;ELF3	1	TSS200;TSS200
cg26205131	1.33388	0.0552481	0.290177	SLC6A3	5	5'UTR	Island
cg11626629	2.12182	0.0570923	0.290177	B3GALT4	6	1stExon	Island
cg27034450	-3.94467	0.0571225	0.290177	VPS28;VPS28	8	Body;Body	Island
cg09296957	-20.5554	0.0580969	0.291084	ACY3	11	TSS200
cg13191115	1.62748	0.0589295	0.291336	SEMA4B	15	TSS200	Island
cg10923662	-29.6131	0.0601082	0.292126	TNXB	6	Body	Island
cg17416730	3.19626	0.0607526	0.292334	B3GALT4	6	1stExon	Island
cg12928379	4.29423	0.0667779	0.318177	DRD4	11	TSS200	Island
cg06825142	2.20707	0.0702242	0.329376	DRD4	11	TSS200	Island
cg10783204	-5.52734	0.0704837	0.329376	TNXB	6	Body	Island
cg15287443	-8.22871	0.0725732	0.33591	NA	NA	NA	NA
cg09970590	-3.46318	0.0746078	0.341396	MEIS2;MEIS2;MEIS2;MEIS2;MEIS2;MEIS2;MEIS2	15	Body;Body;Body;Body;Body;Body;Body
cg10890302	-24.6973	0.0765651	0.341396	TNXB	6	Body	Island
cg25725890	2.04032	0.0768033	0.341396	SLC6A4	17	TSS200	Island
cg08820231	4.5523	0.07693	0.341396	SLC26A10	12	TSS200	N_Shore
cg05203776	3.1246	0.0786473	0.342327	IGF2AS;INS-IGF2;IGF2;IGF2;IGF2AS	11	Body;Body;5'UTR;TSS1500;Body	S_Shore
cg14023774	-5.42806	0.0788902	0.342327	B3GALT4	6	1stExon	S_Shore
cg08873792	11.0321	0.0802899	0.345317	PPP1R2P1	6	Body	Island
cg13400512	-18.96	0.0830452	0.353296	TNXB	6	Body	Island
cg00063006	10.6737	0.0843068	0.353296	PPP1R2P1	6	Body	Island
cg16090881	-6.34863	0.0843257	0.353296	B3GALT4	6	1stExon	S_Shore
cg23268677	2.17506	0.0856371	0.35473	TXNRD2;COMT	22	Body;TSS200	Island
cg03108070	2.73008	0.0861278	0.35473	B3GALT4	6	1stExon	Island
cg04210284	1.75396	0.0870112	0.355357	SLC6A3	5	TSS200	Island
cg17913386	11.2486	0.0898077	0.363721	COL7A1	3	1stExon	Island
cg00158683	9.17734	0.0920071	0.369549	COL7A1	3	TSS200	Island
cg02762115	5.14027	0.0950501	0.377883	DRD4	11	Body	Island
cg04753078	-12.3179	0.0958551	0.377883	TNXB	6	Body	Island
cg18587973	1.55953	0.0964955	0.377883	CDADC1	13	Body	Island
cg19241689	1.88246	0.0971922	0.377883	B3GALT4	6	1stExon	Island
cg21322022	-2.01507	0.0986594	0.380543	DPP10	2	Body	S_Shore
cg18113826	6.20111	0.10052	0.384667	AIF1;AIF1;AIF1	6	Body;Body;Body	N_Shelf
cg24639679	8.21022	0.10319	0.391799	PPP1R2P1	6	Body	Island
cg19628603	10.3991	0.106416	0.393567	PPP1R2P1	6	Body	Island
cg05859777	1.97963	0.107032	0.393567	INS-IGF2;IGF2AS;IGF2;IGF2;IGF2AS;IGF2	11	Body;TSS1500;Body;5'UTR;TSS1500;TSS1500	Island
cg22193912	5.05756	0.107544	0.393567	MAFG;MAFG	17	5'UTR;TSS200	S_Shore
cg11806762	-3.41778	0.107904	0.393567	BDNF;BDNF;BDNF;BDNF;BDNF	11	Body;5'UTR;5'UTR;5'UTR;5'UTR
cg04870657	1.3196	0.108514	0.393567	BDKRB2	14	TSS200
cg24475062	-5.7893	0.109642	0.394709	TNXB	6	Body	N_Shore
cg15212349	1.36777	0.113148	0.401388	SLC6A3	5	5'UTR	Island
cg18701449	-2.53989	0.117955	0.415319	TPH2	12	Body
cg13756879	1.55953	0.121351	0.415319	INS-IGF2;IGF2AS;IGF2;IGF2;IGF2AS;IGF2	11	Body;TSS1500;Body;5'UTR;TSS1500;TSS1500	Island
cg03556669	-15.6143	0.123488	0.415319	TNXB	6	Body	Island
cg16834011	-3.44584	0.12418	0.415319	COMT	22	5'UTR	S_Shelf
cg18285681	2.95056	0.124378	0.415319	AMZ1	7	5'UTR	S_Shore
cg00525277	-17.2694	0.124478	0.415319	TNXB	6	Body	Island
cg11846236	11.5294	0.125039	0.415319	COL7A1	3	1stExon	Island
cg02166532	1.96324	0.125655	0.415319	INS-IGF2;IGF2;IGF2;IGF2;IGF2	11	Body;Body;5'UTR;5'UTR;1stExon	Island
cg09762907	-2.46406	0.125696	0.415319	TRERF1	6	5'UTR
cg20728696	1.97611	0.126476	0.415319	INS-IGF2;IGF2;IGF2;IGF2	11	Body;Body;5'UTR;5'UTR	N_Shore
cg19563932	2.60963	0.134719	0.436488	AIF1;AIF1;AIF1	6	Body;1stExon;Body	N_Shelf
cg25476565	10.5659	0.140456	0.446976	ALDH7A1	5	Body	N_Shore
cg14729962	7.18204	0.141814	0.446976	DNAJC15;DNAJC15	13	5'UTR;1stExon	Island
cg00428296	-1.47791	0.143407	0.446976	PGBD5	1	TSS1500
cg02989255	-15.2253	0.14435	0.446976	TNXB	6	Body	Island
cg04286337	-6.39215	0.144795	0.446976	TNXB	6	Body	N_Shore
cg01330016	-2.1034	0.145919	0.446976	SLC6A4	17	5'UTR
cg05016953	1.17048	0.146233	0.446976	SLC6A4;SLC6A4	17	1stExon;5'UTR	Island
cg10984962	-2.34388	0.148724	0.447621	AGAP1;AGAP1	2	Body;Body
cg14904662	4.27468	0.148884	0.447621	ANK1;ANK1;ANK1;ANK1;ANK1	8	TSS1500;TSS1500;TSS1500;TSS1500;Body	Island
cg03189210	1.10799	0.149615	0.447621	B3GALT4	6	1stExon	Island
cg03681383	-10.1164	0.15117	0.447621	IFLTD1	12	TSS200
cg18102337	-8.88311	0.151477	0.447621	TNXB	6	Body	Island
cg23501406	2.53831	0.15197	0.447621	DRD4	11	TSS1500	Island
cg22584138	-8.82008	0.158113	0.460715	SLC6A4	17	5'UTR	N_Shore
cg06174989	-6.33831	0.15926	0.460715	LOC100130015;LOC100130015	16	TSS1500;TSS1500
cg04598517	2.31263	0.15926	0.460715	SLC6A3;SLC6A3	5	5'UTR;1stExon	Island
cg11251614	-2.03317	0.160306	0.460999	PPIL1	6	Body	N_Shelf
cg26643967	-10.1993	0.162401	0.464276	SDHAF1	19	TSS1500	Island
cg04535902	-2.17195	0.165155	0.469389	GFI1;GFI1;GFI1	1	Body;Body;Body	Island
cg16226644	-4.80315	0.170299	0.474464	B3GALT4	6	1stExon	S_Shore
cg08670281	6.73763	0.171643	0.474464	CYP4F11;CYP4F11	19	3'UTR;3'UTR	S_Shore
cg25034155	-7.13663	0.171682	0.474464	ZMIZ1	10	5'UTR
cg24917382	-6.61667	0.171795	0.474464	INS-IGF2;IGF2AS;IGF2;IGF2;IGF2AS;IGF2	11	Body;TSS1500;Body;5'UTR;TSS1500;TSS1500	Island
cg11388320	9.51371	0.172837	0.474464	PRDM8;PRDM8	4	5'UTR;5'UTR	Island
cg24292351	-1.81633	0.172875	0.474464	INSL3	19	TSS200	Island
cg20295248	17.0165	0.173775	0.474464	LOC149837	20	TSS200
cg20119532	7.05246	0.178666	0.47987	C20orf54	20	TSS1500
cg13607226	-5.43566	0.179733	0.47987	GGTA1	9	TSS1500	S_Shore
cg10881128	7.25388	0.180692	0.47987	PTPRF;PTPRF	1	Body;Body	Island
cg00350199	-10.5383	0.185179	0.48647	ACY3	11	TSS200
cg13225565	-21.2813	0.186902	0.488357	RIN3	14	Body	Island
cg26866625	-22.6062	0.193727	0.503483	OR4P4	11	1stExon
cg06362282	-5.72999	0.199346	0.506497	B3GALT4	6	1stExon	S_Shore
cg13211181	-4.35442	0.200681	0.506497	IFLTD1	12	1stExon
cg03934392	-5.83358	0.20113	0.506497	HCCA2;LOC402778;LOC402778	11	Body;5'UTR;1stExon	Island
cg09926649	-2.42933	0.201347	0.506497	COMT;COMT;COMT	22	5'UTR;TSS1500;TSS1500
cg06809326	-10.9042	0.206146	0.506497	CCDC144NL	17	TSS200	Island
cg25520701	-1.31279	0.20747	0.506497	CREB5;CREB5;CREB5;CREB5	7	Body;Body;Body;Body
cg26223996	-1.96783	0.207603	0.506497	CLK3;CLK3	15	TSS1500;5'UTR	N_Shore
cg08272835	-2.56919	0.208435	0.506497	PDCL2	4	TSS1500
cg00797104	7.50958	0.209933	0.5076	PPP1R2P1	6	Body	Island
cg25953672	-3.53484	0.212381	0.510977	PDCL2	4	TSS200
cg07112131	9.2175	0.214824	0.514307	H2AFJ;H2AFJ	12	TSS1500;TSS1500	N_Shore
cg04392082	11.4242	0.217905	0.514761	SORBS2;SORBS2;SORBS2;SORBS2;SORBS2;SORBS2;SORBS2	4	5'UTR;5'UTR;5'UTR;1stExon;TSS1500;1stExon;TSS1500
cg07876788	18.293	0.218191	0.514761	TMEM140	7	Body
cg22859054	2.51313	0.230678	0.536409	PPP1R2P1	6	Body	Island
cg23942884	6.37658	0.235703	0.539508	PPP1R2P1	6	Body	Island
cg04348265	10.318	0.237442	0.539508	SORBS2;SORBS2;SORBS2;SORBS2;SORBS2;SORBS2;SORBS2	4	5'UTR;5'UTR;5'UTR;1stExon;TSS1500;1stExon;TSS1500
cg06189133	-7.6523	0.23879	0.539508	INSL3	19	Body	Island
cg03078339	1.33055	0.24111	0.539508	BDKRB2	14	TSS200
cg15793329	-6.60797	0.241582	0.539508	TNXB	6	Body	Island
cg18146737	-1.35262	0.242001	0.539508	GFI1;GFI1;GFI1	1	Body;Body;Body	Island
cg17369032	-5.34424	0.248649	0.543152	NGFR	17	Body	Island
cg17081778	0.991313	0.248952	0.543152	AMZ1	7	5'UTR	Island
cg15718572	-7.75304	0.251146	0.543152	CR1L	1	TSS1500	N_Shore
cg12309668	11.774	0.252242	0.543152	SORBS2;SORBS2;SORBS2;SORBS2;SORBS2;SORBS2;SORBS2	4	5'UTR;5'UTR;5'UTR;1stExon;TSS1500;1stExon;TSS1500
cg16439823	-3.66942	0.252374	0.543152	SEMA4B	15	TSS200	Island
cg19190762	-4.61844	0.252577	0.543152		13
cg01933073	12.9746	0.254951	0.543988	SORBS2;SORBS2;SORBS2;SORBS2;SORBS2;SORBS2;SORBS2	4	5'UTR;5'UTR;5'UTR;1stExon;TSS1500;1stExon;TSS1500
cg13570656	8.5151	0.256323	0.543988	CYP1A1	15	TSS1500	Island
cg19331221	-3.79623	0.262657	0.552604	SEMA4B	15	TSS200	Island
cg22878489	-4.39277	0.269037	0.558769	B3GALT4	6	1stExon	S_Shore
cg18584905	2.40058	0.270372	0.559153	SLC6A4	17	TSS1500	S_Shore
cg16158779	3.877	0.273841	0.560926	ANKK1	11	TSS200	Island
cg06753439	1.77554	0.274461	0.560926	B3GALT4	6	1stExon	Island
cg21342636	-6.31135	0.274692	0.560926	TNXB	6	Body	Island
cg00178511	3.26805	0.27696	0.563191	COL7A1	3	TSS200	Island
cg11060379	2.60812	0.282412	0.570797	PPP1R2P1	6	Body	Island
cg18569141	-4.80103	0.283049	0.570797	SEMA4B	15	TSS200	Island
cg19882268	3.67015	0.289361	0.579584	B3GALT4	6	1stExon	S_Shore
cg04262471	1.77815	0.289792	0.579584	B3GALT4	6	1stExon	S_Shore
cg16918161	-1.13771	0.291579	0.580768	PDCL2	4	TSS200
cg10991578	2.27688	0.295944	0.587056	BDKRB2	14	TSS200
cg24431033	14.2805	0.301322	0.592477	TXNL1;TXNL1	18	TSS1500;TSS1500	S_Shore
cg06841846	2.0166	0.302177	0.592477	SLC6A4	17	TSS1500	S_Shore
cg00783104	2.8577	0.305256	0.5958	ANK1;ANK1;ANK1;ANK1;ANK1	8	TSS1500;TSS1500;TSS1500;TSS1500;Body	Island
cg06972911	1.63825	0.307331	0.597452	FAM59A	18	TSS1500	S_Shore
cg21642103	-6.03839	0.312909	0.603261	TNXB	6	Body	Island
cg08686462	-3.00043	0.314043	0.603261	INS-IGF2;IGF2;INS-IGF2	11	Body;TSS1500;Body
cg01479232	-4.53919	0.326953	0.619521	C20orf54;C20orf54	20	1stExon;5'UTR
cg05452899	1.70733	0.327607	0.619521	INS-IGF2;IGF2AS;IGF2;IGF2;IGF2AS;IGF2	11	Body;TSS1500;Body;5'UTR;TSS1500;TSS1500	Island
cg22549041	7.37061	0.329805	0.621261	CYP1A1	15	TSS1500	Island
cg04972979	4.75713	0.337394	0.632788	C20orf54;C20orf54	20	1stExon;5'UTR
cg14544666	-10.8247	0.338528	0.632788	RASGEF1C	5	5'UTR	Island
cg10075506	-17.0431	0.341461	0.635222	MYT1L	2	Body
cg24010952	-7.71577	0.343362	0.635222	BDKRB2	14	TSS1500
cg27242132	10.8093	0.350797	0.644378	PRDM8;PRDM8	4	5'UTR;5'UTR	Island
cg18675097	-8.9784	0.351358	0.644378	NKAPL;NKAPL	6	5'UTR;1stExon	Island
cg01368777	1.65831	0.353441	0.645573	IGF2AS;INS-IGF2;IGF2;IGF2AS;IGF2	11	Body;Body;5'UTR;Body;TSS200	Island
cg18656024	-4.09934	0.36071	0.648435	COL7A1	3	TSS1500	S_Shore
cg21289669	-6.14431	0.361576	0.648435	TNXB	6	Body	Island
cg06008511	-2.61118	0.367557	0.65204	SEMA4B	15	TSS1500	Island
cg00997378	-5.5507	0.368599	0.65204	SLC6A3	5	5'UTR	Island
cg21237591	2.76168	0.368745	0.65204	IGF2AS;INS-IGF2;IGF2;IGF2AS;IGF2	11	Body;Body;5'UTR;Body;TSS200	S_Shore
cg23727072	2.80982	0.371401	0.65204	CYP1A1	15	TSS1500	Island
cg24696500	4.88138	0.37275	0.65204	LRRC14B	5	TSS200	N_Shore
cg16405454	-2.68757	0.372978	0.65204	ANKK1	11	TSS1500	N_Shore
cg12223960	-1.80523	0.375054	0.65332	TNXB	6	Body	N_Shore
cg03855291	-10.071	0.385023	0.66829	DRD4	11	Body	Island
cg26975193	-0.82478	0.392221	0.671782	VIPR2	7	Body	S_Shore
cg02770061	-10.1496	0.39298	0.671782	PTPRN2;PTPRN2;PTPRN2	7	Body;Body;Body
cg08966208	-4.31952	0.393049	0.671782	HCCA2;LOC402778	11	Body;TSS200	Island
cg27644292	-7.75738	0.393323	0.671782	SNRPN;SNRPN;SNRPN;SNRPN	15	5'UTR;5'UTR;5'UTR;5'UTR	N_Shore
cg01485117	-5.58864	0.393946	0.671782	TNXB	6	Body	Island
cg03127244	-4.19194	0.399318	0.6766	B3GALT4	6	1stExon	S_Shore
cg02497785	-6.18405	0.405767	0.684732	ABCA13	7	Body	Island
cg08269485	-6.99696	0.409576	0.687291	HCCA2;LOC402778	11	Body;TSS200	Island
cg03846408	-5.81642	0.410245	0.687291	HCCA2;LOC402778	11	Body;TSS200	Island
cg01132407	-4.95379	0.411526	0.687291	PDE6B;PDE6B;PDE6B	4	TSS1500;Body;Body	N_Shore
cg26299084	8.46725	0.413885	0.688107	PRDM8;PRDM8	4	5'UTR;TSS200	Island
cg21665744	10.4269	0.415019	0.688107	POU6F2;POU6F2	7	Body;Body
cg26263766	1.99113	0.424963	0.697842	ZNF544	19	TSS1500	N_Shore
cg06201514	-13.8212	0.425023	0.697842	MYT1L	2	Body
cg03537872	3.12128	0.429827	0.698783	SVOP	12	TSS200
cg18319852	8.00197	0.431354	0.698783	KIF25;KIF25	6	Body;Body	S_Shore
cg18693985	-3.72946	0.431486	0.698783	CPEB4	5	Body
cg23312397	-5.16209	0.434223	0.698783	BDKRB2	14	TSS1500
cg22992772	-7.53457	0.436711	0.700353	BAIAP2;BAIAP2;BAIAP2;BAIAP2	17	Body;Body;Body;Body	S_Shelf
cg17852385	4.24881	0.438081	0.700353	CYP1A1	15	TSS1500	Island
cg02954987	-8.52975	0.441902	0.704146	LAMB2	3	TSS200
cg03350299	-4.27724	0.451119	0.710686	APOB	2	TSS200	Island
cg20339650	-1.75077	0.451414	0.710686	INS-IGF2;IGF2AS;IGF2;IGF2;IGF2AS;IGF2	11	Body;TSS1500;Body;5'UTR;TSS1500;TSS1500	Island
cg00163549	-1.73197	0.451856	0.710686	B3GALT4	6	1stExon	S_Shore
cg16705086	-1.78344	0.4546	0.711139	INSL3	19	Body	N_Shore
cg17403731	7.1837	0.455288	0.711139	HCN2	19	Body	Island
cg15508379	1.58309	0.457821	0.711139	IGF2AS;INS-IGF2;IGF2;IGF2AS;IGF2	11	Body;Body;5'UTR;Body;TSS200	Island
cg05549655	3.73789	0.459454	0.711139	CYP1A1	15	TSS1500	Island
cg24049888	-7.88061	0.463414	0.713269	POU2AF1;POU2AF1	11	1stExon;5'UTR
cg20272155	-4.38014	0.465359	0.713452	HCCA2;LOC402778	11	Body;TSS200	Island
cg24309555	-3.9858	0.467278	0.714142	APOB	2	TSS200	Island
cg19211931	-7.76381	0.473267	0.717119	DPP10	2	Body	N_Shore
cg16810626	-5.50434	0.473653	0.717119	GATA4	8	Body
cg06400119	-8.06926	0.478388	0.719804	PTPRN2;PTPRN2;PTPRN2	7	Body;Body;Body
cg26785346	4.05285	0.48581	0.728715	SORBS2;SORBS2;SORBS2;SORBS2;SORBS2;SORBS2;SORBS2	4	5'UTR;5'UTR;5'UTR;1stExon;TSS1500;1stExon;TSS1500
cg06463313	6.66233	0.495763	0.74031	PFKL;PFKL	21	Body;Body	Island
cg18460422	-7.58916	0.49679	0.74031	TNXB	6	Body	Island
cg18421748	2.12873	0.49867	0.74031	BDKRB2	14	TSS1500
cg15241779	1.22436	0.499633	0.74031	KLRD1;KLRD1;KLRD1	12	TSS1500;5'UTR;TSS1500
cg13921444	7.09331	0.502277	0.740667	SORBS2;SORBS2;SORBS2;SORBS2;SORBS2;SORBS2;SORBS2	4	5'UTR;5'UTR;5'UTR;1stExon;TSS1500;1stExon;TSS1500
cg23979954	-3.10719	0.502922	0.740667	IFLTD1	12	TSS200
cg25742037	6.69411	0.507093	0.743151	INS-IGF2;IGF2;INS-IGF2	11	Body;TSS1500;Body
cg19858576	4.20586	0.526832	0.760373	LRRC14B	5	1stExon	Island
cg14957943	3.12975	0.527255	0.760373	COL7A1	3	TSS200	Island
cg15096815	0.869191	0.534671	0.767106	JUN	1	TSS200	Island
cg14433983	-3.72755	0.53508	0.767106	DRD4	11	TSS1500	Island
cg09386376	-8.1839	0.539973	0.771844	DRD4	11	Body	Island
cg07212818	-5.66767	0.544346	0.775813	DRD4	11	Body	Island
cg02269978	3.6614	0.549648	0.778342	PPP1R2P1	6	Body	Island
cg26984624	1.78044	0.551228	0.778342	ANK1;ANK1;ANK1;ANK1;ANK1	8	TSS1500;TSS1500;TSS1500;TSS1500;Body	S_Shore
cg24366657	0.614788	0.55213	0.778342	INS-IGF2;IGF2AS;IGF2;IGF2;IGF2AS;IGF2	11	Body;TSS1500;Body;5'UTR;TSS1500;TSS1500	Island
cg22225943	2.00589	0.559631	0.781637	IGF2AS;INS-IGF2;IGF2;IGF2AS;IGF2	11	Body;Body;5'UTR;Body;TSS200	S_Shore
cg26567012	-3.72061	0.560333	0.781637	GLRA1;GLRA1	5	3'UTR;3'UTR
cg13298116	-6.70878	0.560852	0.781637	EML3;MTA2	11	3'UTR;TSS1500	Island
cg15730313	3.66779	0.562586	0.781637	LRRC14B;LRRC14B	5	1stExon;5'UTR	N_Shore
cg09989037	-2.33054	0.565742	0.781637	ST3GAL3;ST3GAL3;ST3GAL3;ST3GAL3;ST3GAL3;ST3GAL3;ST3GAL3;ST3GAL3;ST3GAL3;ST3GAL3	1	Body;Body;Body;Body;Body;Body;Body;Body;Body;Body
cg10440639	11.0528	0.565993	0.781637	RPH3AL	17	Body	N_Shelf
cg01033642	1.06727	0.566124	0.781637	CMIP;CMIP	16	Body;Body
cg23586172	2.04668	0.583349	0.801471	MSI2;MSI2	17	Body;Body
cg16723488	-3.60392	0.589138	0.803968	APOB	2	TSS200	Island
cg26516004	-0.591381	0.591142	0.803968	CYP1A1	15	TSS1500	S_Shore
cg09694722	0.902455	0.59613	0.803968	INS-IGF2;IGF2AS;IGF2;IGF2;IGF2AS;IGF2	11	Body;TSS1500;Body;5'UTR;TSS1500;TSS1500	Island
cg10174482	2.13301	0.596296	0.803968	INSL3	19	TSS200	Island
cg11335335	-5.04129	0.596328	0.803968	DRD4	11	Body	Island
cg25775386	-1.95901	0.603892	0.80828	INSL3	19	Body	Island
cg24481594	-1.28848	0.609277	0.811256	SKI	1	Body
cg23328613	1.77107	0.614164	0.814297	COL7A1	3	TSS1500	S_Shore
cg25226226	-0.912172	0.621426	0.816194	NGFR	17	3'UTR	S_Shore
cg03760951	1.31462	0.623062	0.816194	INS-IGF2;IGF2AS;IGF2;IGF2;IGF2AS;IGF2	11	Body;TSS1500;Body;5'UTR;TSS1500;TSS1500	Island
cg13882090	-1.28705	0.630676	0.821739	B3GALT4	6	1stExon	S_Shore
cg16934127	0.7858	0.633553	0.82328	HCCA2;LOC402778	11	Body;TSS1500	Island
cg20125971	1.87468	0.640178	0.82967	PDCL2;PDCL2	4	5'UTR;1stExon
cg03721978	-1.51639	0.642933	0.831025	B3GALT4	6	1stExon	S_Shore
cg21609804	-1.89353	0.649513	0.831871	MARK2;MARK2;MARK2;MARK2;MARK2	11	3'UTR;3'UTR;3'UTR;3'UTR;3'UTR	N_Shore
cg09080120	-1.65449	0.649893	0.831871	B3GALT4	6	1stExon	S_Shore
cg23950233	-3.5353	0.654631	0.831871	B3GALT4	6	1stExon	S_Shore
cg26866348	2.4108	0.655962	0.831871	LRRC14B	5	TSS200	N_Shore
cg02916272	-2.88311	0.657281	0.831871	HCCA2;LOC402778	11	Body;TSS200	Island
cg19145218	1.84117	0.660842	0.834205	C20orf54	20	TSS200
cg20674327	1.75622	0.664911	0.837167	C7orf57	7	TSS1500	N_Shore
cg02790305	3.92983	0.666964	0.837582	SORBS2;SORBS2;SORBS2;SORBS2;SORBS2;SORBS2;SORBS2	4	5'UTR;5'UTR;5'UTR;1stExon;TSS1500;1stExon;TSS1500
cg26126367	0.897314	0.66885	0.837787	SLC6A4	17	5'UTR	N_Shelf
cg17103217	-1.47347	0.674615	0.841495	B3GALT4	6	1stExon	S_Shore
cg01319701	1.30915	0.677723	0.841495	C20orf54	20	TSS200
cg22287492	1.27489	0.678737	0.841495	INS-IGF2;IGF2AS;IGF2;IGF2;IGF2AS;IGF2	11	Body;TSS1500;Body;5'UTR;TSS1500;TSS1500	Island
cg05717871	-5.07419	0.682869	0.84386	DRD4	11	Body	Island
cg27210657	2.04639	0.684117	0.84386	C20orf54	20	TSS200
cg08479516	-3.32952	0.707819	0.865881	VIPR2	7	Body	Island
cg11185456	5.67467	0.70957	0.865881	DNHD1	11	Body	Island
cg18942934	1.8493	0.711239	0.865881	PPP1R2P1	6	Body	Island
cg10501065	0.63121	0.712659	0.865881	IGF2AS;INS-IGF2;IGF2;IGF2AS	11	Body;Body;5'UTR;Body	N_Shore
cg01239922	-2.91397	0.715972	0.866901	LRRC14B	5	TSS1500	N_Shore
cg25913761	-1.22518	0.717856	0.866901	SEMA4B	15	TSS1500	N_Shore
cg08726248	0.503036	0.720513	0.866901	DRD4	11	TSS1500	Island
cg26055446	-0.975873	0.720634	0.866901	B3GALT4	6	1stExon	S_Shore
cg08802841	4.37395	0.729996	0.871691		12		S_Shore
cg15393937	1.03926	0.734732	0.873596	INS-IGF2;IGF2AS;IGF2;IGF2;IGF2AS;IGF2	11	Body;TSS1500;Body;5'UTR;TSS1500;TSS1500	Island
cg02682525	-1.26773	0.735187	0.873596	ANKK1	11	TSS1500	N_Shore
cg14791008	2.35962	0.737594	0.874319	TPH2	12	TSS1500
cg22670147	3.36276	0.741147	0.876392	DPP10	2	Body	Island
cg09935388	1.62201	0.756093	0.891896	GFI1;GFI1;GFI1	1	Body;Body;Body	Island
cg12711961	1.99924	0.765664	0.900999	LRRC14B	5	TSS200	N_Shore
cg06061257	3.5644	0.769837	0.903722	SDK2	17	Body
cg05403689	-2.14113	0.775952	0.907584		12		S_Shore
cg18729787	-0.627248	0.780783	0.907584	B3GALT4	6	1stExon	S_Shore
cg10411146	2.86712	0.783614	0.907584	ATHL1	11	Body	Island
cg08754268	-1.24028	0.787449	0.907584	RAPGEF4;RAPGEF4	2	Body;Body
cg08713711	0.976489	0.789036	0.907584	SLC6A3	5	5'UTR	Island
cg27542466	1.05999	0.789394	0.907584	SEMA4B	15	TSS200	Island
cg03909863	-0.867222	0.79113	0.907584	DRD4	11	Body	Island
cg12342675	-2.70516	0.791802	0.907584	BICC1	10	Body
cg10261205	1.96528	0.801081	0.912438	ATHL1	11	Body	Island
cg19651219	2.14289	0.808709	0.915486	DPP10	2	Body	Island
cg03511628	1.31122	0.809997	0.915486	NFATC1;NFATC1;NFATC1;NFATC1	18	Body;Body;Body;Body	S_Shore
cg05554000	4.90749	0.817358	0.921375	VIPR2	7	Body	N_Shore
cg27498387	-0.884204	0.826411	0.927565	ANK1;ANK1;ANK1;ANK1;ANK1	8	TSS1500;TSS1500;TSS1500;TSS1500;Body	Island
cg16386523	-1.47461	0.843238	0.939571	OR4C13	11	1stExon
cg10659464	0.409345	0.845786	0.939571	INS-IGF2;IGF2AS;IGF2;IGF2;IGF2AS;IGF2	11	Body;TSS1500;Body;5'UTR;TSS1500;TSS1500	Island
cg25154801	-0.68132	0.851645	0.939571	ANK1;ANK1;ANK1;ANK1;ANK1	8	TSS1500;TSS1500;TSS1500;TSS1500;Body	Island
cg12237140	-0.506467	0.851784	0.939571	KPTN	19	TSS1500	S_Shore
cg13787932	1.03928	0.858105	0.939571	LRRC14B	5	1stExon	Island
cg09848324	-0.256641	0.85904	0.939571	PDCL2	4	Body
cg20528787	-1.86566	0.860929	0.939571	PTPRN2;PTPRN2;PTPRN2	7	Body;Body;Body
cg09169455	1.51867	0.863298	0.939571	MYO10	5	Body
cg11266682	-2.06448	0.864173	0.939571	SLC2A9;SLC2A9	4	Body;Body	Island
cg19992207	0.667455	0.879986	0.952501	ACOXL	2	Body	N_Shore
cg16133681	-1.43157	0.884517	0.955279	IFLTD1	12	TSS200
cg14560110	-1.4308	0.888871	0.9566	CCDC144NL	17	TSS200	Island
cg18092474	0.894469	0.889677	0.9566	CYP1A1	15	TSS1500	Island
cg24605046	0.561296	0.89473	0.956839	B3GALT4	6	1stExon	S_Shore
cg23231692	0.202952	0.896568	0.956839	DRD4	11	TSS1500	N_Shore
cg18443893	-0.486907	0.897538	0.956839	LRRC14B	5	1stExon	Island
cg15351009	1.1273	0.899935	0.956839	LRRC14B	5	TSS200	N_Shore
cg00057231	0.845769	0.905123	0.956839	COL7A1	3	Body	Island
cg24654266	-1.10031	0.90565	0.956839	DPP10	2	Body	Island
cg04913265	1.91361	0.911314	0.959822	JAM3	11	Body	Island
cg00446123	0.384886	0.918077	0.961606	LIME1	20	TSS200	N_Shore
cg21618521	-0.344458	0.921181	0.962782	B3GALT4	6	1stExon	S_Shore
cg15892963	0.218145	0.928204	0.963964	BDKRB2	14	TSS200
cg07314988	-1.24924	0.929647	0.963964	ATHL1	11	5'UTR	Island
cg11924019	-0.380284	0.930245	0.963964	CYP1A1	15	TSS1500	Island
cg08835956	0.689724	0.939296	0.96731	POU6F2;POU6F2	7	Body;Body
cg03553576	0.572783	0.939445	0.96731	LRRC14B	5	TSS1500	N_Shore
cg15713058	0.396607	0.949988	0.974038	PPP1R2P1	6	Body	Island
cg16906346	0.614142	0.95288	0.974514	KIAA0319;KIAA0319;KIAA0319;KIAA0319;KIAA0319	6	TSS1500;TSS1500;TSS1500;TSS1500;TSS1500	S_Shore
cg08085929	-0.122964	0.954536	0.974514	B3GALT4	6	1stExon	S_Shore
cg12484332	-0.171041	0.956467	0.974514	SLC6A3	5	5'UTR	N_Shore
cg21132577	0.296869	0.964698	0.980843	MYOM2	8	5'UTR
cg27147350	0.125357	0.967079	0.981212	B3GALT4	6	1stExon	S_Shore
cg16928551	-0.0749909	0.971501	0.983644	PPP1R2P1	6	Body	N_Shore
cg23268197	-0.139398	0.979635	0.98572	INSL3	19	1stExon	Island
cg18947527	-0.0161975	0.992175	0.993555	PDCL2	4	TSS200

## Sheet: Tabls S7
Table S7. Association between prenatal SO2 exposure during the 1st-3rd trimester and DNA methylation at candidate CpG sites at age 6
CpG site	Estimate	P-value	FDR corrected p-value	UCSC Reference Gene Name	Chromosome	UCSC gene reference group	Relation to UCSC CpG Island
cg04798102	-21.3162	0.0064911	0.699038	PLCH1;PLCH1;PLCH1	3	Body;Body;3'UTR
cg18656024	-14.4399	0.00852726	0.699038	COL7A1	3	TSS1500	S_Shore
cg06174989	-17.453	0.00953401	0.699038	LOC100130015;LOC100130015	16	TSS1500;TSS1500
cg16834011	-9.43553	0.01253	0.699038	COMT	22	5'UTR	S_Shelf
cg05820861	27.6213	0.0145404	0.699038	C1QTNF9	13	TSS1500	Island
cg23950233	-22.8732	0.0195138	0.699038	B3GALT4	6	1stExon	S_Shore
cg15508379	-5.8305	0.0209865	0.699038	IGF2AS;INS-IGF2;IGF2;IGF2AS;IGF2	11	Body;Body;5'UTR;Body;TSS200	Island
cg07518714	-11.3352	0.0233916	0.699038	TNXB	6	Body	Island
cg14433983	-11.5434	0.0282074	0.699038	DRD4	11	TSS1500	Island
cg09935388	-10.1057	0.033325	0.699038	GFI1;GFI1;GFI1	1	Body;Body;Body	Island
cg03001875	1.80869	0.0338786	0.699038	TARBP1	1	1stExon	Island
cg24475062	-7.25064	0.0342166	0.699038	TNXB	6	Body	N_Shore
cg26866625	-21.2352	0.0342998	0.699038	OR4P4	11	1stExon
cg02989255	-23.9703	0.0369055	0.699038	TNXB	6	Body	Island
cg13607226	-14.5744	0.0383214	0.699038	GGTA1	9	TSS1500	S_Shore
cg22878489	-12.3946	0.0392751	0.699038	B3GALT4	6	1stExon	S_Shore
cg01132407	-12.0088	0.039335	0.699038	PDE6B;PDE6B;PDE6B	4	TSS1500;Body;Body	N_Shore
cg04753078	-18.4067	0.0397572	0.699038	TNXB	6	Body	Island
cg15793329	-15.8213	0.0398688	0.699038	TNXB	6	Body	Island
cg09386376	-27.958	0.0399211	0.699038	DRD4	11	Body	Island
cg16405454	-5.38848	0.0400046	0.699038	ANKK1	11	TSS1500	N_Shore
cg13400512	-20.1464	0.0400064	0.699038	TNXB	6	Body	Island
cg03847932	-13.6354	0.0430041	0.699038	PPP4R2	3	TSS1500	N_Shore
cg11251614	-3.14995	0.0432544	0.699038	PPIL1	6	Body	N_Shelf
cg07212818	-19.3551	0.0433562	0.699038	DRD4	11	Body	Island
cg09694722	-3.70324	0.0439537	0.699038	INS-IGF2;IGF2AS;IGF2;IGF2;IGF2AS;IGF2	11	Body;TSS1500;Body;5'UTR;TSS1500;TSS1500	Island
cg18569141	-9.45068	0.0481773	0.699038	SEMA4B	15	TSS200	Island
cg21618521	-9.74437	0.0503871	0.699038	B3GALT4	6	1stExon	S_Shore
cg03127244	-11.8762	0.0509685	0.699038	B3GALT4	6	1stExon	S_Shore
cg10659464	-7.51893	0.052152	0.699038	INS-IGF2;IGF2AS;IGF2;IGF2;IGF2AS;IGF2	11	Body;TSS1500;Body;5'UTR;TSS1500;TSS1500	Island
cg15393937	-7.66521	0.0576128	0.699038	INS-IGF2;IGF2AS;IGF2;IGF2;IGF2AS;IGF2	11	Body;TSS1500;Body;5'UTR;TSS1500;TSS1500	Island
cg11335335	-16.7409	0.058106	0.699038	DRD4	11	Body	Island
cg05717871	-21.9695	0.069243	0.699038	DRD4	11	Body	Island
cg25226226	-3.47943	0.0729972	0.699038	NGFR	17	3'UTR	S_Shore
cg15718572	-14.8352	0.073293	0.699038	CR1L	1	TSS1500	N_Shore
cg07620573	30.0866	0.0735192	0.699038	FGF12	3	Body
cg05030481	2.02622	0.0739023	0.699038	SLC6A3	5	TSS200	Island
cg23586172	-11.4816	0.0747274	0.699038	MSI2;MSI2	17	Body;Body
cg27387193	-22.3833	0.0757468	0.699038	TNXB	6	Body	Island
cg17103217	-7.6406	0.0769791	0.699038	B3GALT4	6	1stExon	S_Shore
cg09989037	-17.913	0.078232	0.699038	ST3GAL3;ST3GAL3;ST3GAL3;ST3GAL3;ST3GAL3;ST3GAL3;ST3GAL3;ST3GAL3;ST3GAL3;ST3GAL3	1	Body;Body;Body;Body;Body;Body;Body;Body;Body;Body
cg13298116	-25.0247	0.0824911	0.699038	EML3;MTA2	11	3'UTR;TSS1500	Island
cg22193912	-15.9483	0.0846489	0.699038	MAFG;MAFG	17	5'UTR;TSS200	S_Shore
cg03537872	-6.89237	0.0868961	0.699038	SVOP	12	TSS200
cg15892963	-6.99095	0.0870514	0.699038	BDKRB2	14	TSS200
cg01485117	-12.2699	0.0877504	0.699038	TNXB	6	Body	Island
cg12484332	-4.20291	0.0884252	0.699038	SLC6A3	5	5'UTR	N_Shore
cg10923662	-31.5334	0.0915619	0.699038	TNXB	6	Body	Island
cg16290904	1.32271	0.0921661	0.699038	PXMP3;PXMP3;PXMP3;PXMP3	8	1stExon;5'UTR;1stExon;5'UTR	Island
cg14023774	-6.85164	0.0935591	0.699038	B3GALT4	6	1stExon	S_Shore
cg01337207	-24.5761	0.0946752	0.699038	TNXB	6	Body	Island
cg23312397	-11.0105	0.0948511	0.699038	BDKRB2	14	TSS1500
cg01368777	-3.18654	0.0968508	0.699038	IGF2AS;INS-IGF2;IGF2;IGF2AS;IGF2	11	Body;Body;5'UTR;Body;TSS200	Island
cg04262471	-2.75898	0.0989338	0.699038	B3GALT4	6	1stExon	S_Shore
cg24917382	-4.05341	0.0999595	0.699038	INS-IGF2;IGF2AS;IGF2;IGF2;IGF2AS;IGF2	11	Body;TSS1500;Body;5'UTR;TSS1500;TSS1500	Island
cg26266427	-21.7052	0.100728	0.699038	TNXB	6	Body	Island
cg03855291	-19.5696	0.100763	0.699038	DRD4	11	Body	Island
cg20513976	14.7081	0.10327	0.699038	LIME1	20	TSS200	N_Shore
cg22584138	-11.0302	0.10458	0.699038	SLC6A4	17	5'UTR	N_Shore
cg20728696	-2.75818	0.105567	0.699038	INS-IGF2;IGF2;IGF2;IGF2	11	Body;Body;5'UTR;5'UTR	N_Shore
cg17611045	22.6784	0.106013	0.699038	FGF12	3	Body
cg05016953	-1.94967	0.11491	0.699038	SLC6A4;SLC6A4	17	1stExon;5'UTR	Island
cg15287443	-10.8149	0.116859	0.699038	NA	NA	NA	NA
cg06972911	-4.4982	0.117527	0.699038	FAM59A	18	TSS1500	S_Shore
cg10365886	-28.4155	0.120279	0.699038	TNXB	6	Body	Island
cg16226644	-5.17691	0.121529	0.699038	B3GALT4	6	1stExon	S_Shore
cg15265085	-24.3173	0.121921	0.699038	TNXB	6	Body	Island
cg19331221	-6.33917	0.122923	0.699038	SEMA4B	15	TSS200	Island
cg02954987	-21.0518	0.123951	0.699038	LAMB2	3	TSS200
cg11791613	1.46893	0.12555	0.699038	TARBP1	1	1stExon	Island
cg00428296	-2.25744	0.126685	0.699038	PGBD5	1	TSS1500
cg18102337	-9.81964	0.127354	0.699038	TNXB	6	Body	Island
cg03721978	-7.98275	0.129316	0.699038	B3GALT4	6	1stExon	S_Shore
cg15196197	-17.7078	0.130972	0.699038	TNXB	6	Body	Island
cg05075097	1.64089	0.132516	0.699038	INS-IGF2;INS-IGF2	11	Body;Body	N_Shelf
cg09296957	-20.889	0.134714	0.699038	ACY3	11	TSS200
cg12882697	2.17439	0.151282	0.699038	SLC6A3	5	TSS200	Island
cg17913386	12.2329	0.154414	0.699038	COL7A1	3	1stExon	Island
cg16918161	-1.62893	0.154664	0.699038	PDCL2	4	TSS200
cg03556669	-19.2758	0.156411	0.699038	TNXB	6	Body	Island
cg02770061	-19.5846	0.157593	0.699038	PTPRN2;PTPRN2;PTPRN2	7	Body;Body;Body
cg24292351	-1.75131	0.157727	0.699038	INSL3	19	TSS200	Island
cg20272155	-7.52746	0.158109	0.699038	HCCA2;LOC402778	11	Body;TSS200	Island
cg03909863	-3.68832	0.161548	0.699038	DRD4	11	Body	Island
cg13921444	14.7199	0.161719	0.699038	SORBS2;SORBS2;SORBS2;SORBS2;SORBS2;SORBS2;SORBS2	4	5'UTR;5'UTR;5'UTR;1stExon;TSS1500;1stExon;TSS1500
cg27542466	-4.65804	0.163777	0.699038	SEMA4B	15	TSS200	Island
cg10075506	-28.2476	0.165628	0.699038	MYT1L	2	Body
cg23905216	-4.23912	0.173525	0.699038	INS-IGF2;IGF2AS;IGF2;IGF2;IGF2AS;IGF2	11	Body;TSS1500;Body;5'UTR;TSS1500;TSS1500	Island
cg13225565	-20.532	0.174841	0.699038	RIN3	14	Body	Island
cg01992382	-25.3417	0.175121	0.699038	TNXB	6	Body	Island
cg25034155	-12.5001	0.178621	0.699038	ZMIZ1	10	5'UTR
cg00163549	-4.72224	0.180199	0.699038	B3GALT4	6	1stExon	S_Shore
cg21342636	-10.0082	0.181526	0.699038	TNXB	6	Body	Island
cg13882090	-3.39553	0.181996	0.699038	B3GALT4	6	1stExon	S_Shore
cg03350299	-9.25507	0.187768	0.699038	APOB	2	TSS200	Island
cg03421270	-11.7599	0.187887	0.699038	TNXB	6	Body	Island
cg00525277	-19.632	0.19123	0.699038	TNXB	6	Body	Island
cg16834823	-23.8656	0.19133	0.699038	TNXB	6	Body	Island
cg26205131	1.51429	0.194787	0.699038	SLC6A3	5	5'UTR	Island
cg03681383	-8.97464	0.195061	0.699038	IFLTD1	12	TSS200
cg04286337	-6.4632	0.197308	0.699038	TNXB	6	Body	N_Shore
cg02916272	-7.7179	0.198902	0.699038	HCCA2;LOC402778	11	Body;TSS200	Island
cg15351009	12.0879	0.201628	0.699038	LRRC14B	5	TSS200	N_Shore
cg00057231	9.3926	0.202194	0.699038	COL7A1	3	Body	Island
cg16810626	-11.4824	0.202761	0.699038	GATA4	8	Body
cg24010952	-7.39212	0.205405	0.699038	BDKRB2	14	TSS1500
cg16090881	-5.13381	0.206313	0.699038	B3GALT4	6	1stExon	S_Shore
cg10881128	6.71087	0.207049	0.699038	PTPRF;PTPRF	1	Body;Body	Island
cg00158683	8.65107	0.21042	0.699038	COL7A1	3	TSS200	Island
cg08085929	-2.67406	0.211853	0.699038	B3GALT4	6	1stExon	S_Shore
cg20296524	1.34338	0.213004	0.699038	TARBP1	1	1stExon	Island
cg18146737	-1.88932	0.216104	0.699038	GFI1;GFI1;GFI1	1	Body;Body;Body	Island
cg14544666	-14.4466	0.21694	0.699038	RASGEF1C	5	5'UTR	Island
cg00446123	15.9876	0.220372	0.699038	LIME1	20	TSS200	N_Shore
cg23130075	-14.2197	0.222995	0.699038	ACY3	11	TSS1500
cg03760951	-5.73185	0.225591	0.699038	INS-IGF2;IGF2AS;IGF2;IGF2;IGF2AS;IGF2	11	Body;TSS1500;Body;5'UTR;TSS1500;TSS1500	Island
cg04348265	11.9161	0.226598	0.699038	SORBS2;SORBS2;SORBS2;SORBS2;SORBS2;SORBS2;SORBS2	4	5'UTR;5'UTR;5'UTR;1stExon;TSS1500;1stExon;TSS1500
cg03416665	2.14009	0.230059	0.699038	PDLIM5;PDLIM5;PDLIM5;PDLIM5;PDLIM5	4	5'UTR;Body;5'UTR;5'UTR;5'UTR	Island
cg23979954	-7.49677	0.231105	0.699038	IFLTD1	12	TSS200
cg20528787	-14.0989	0.231118	0.699038	PTPRN2;PTPRN2;PTPRN2	7	Body;Body;Body
cg18693985	-7.88385	0.232322	0.699038	CPEB4	5	Body
cg26975193	-1.42381	0.233013	0.699038	VIPR2	7	Body	S_Shore
cg05951817	-8.74024	0.238612	0.709752	SLC6A4	17	5'UTR	N_Shore
cg16158779	-5.00795	0.239505	0.709752	ANKK1	11	TSS200	Island
cg09762907	-2.89491	0.241036	0.70996	TRERF1	6	5'UTR
cg03846408	-9.41866	0.245171	0.713492	HCCA2;LOC402778	11	Body;TSS200	Island
cg16439823	-3.60564	0.247771	0.715954	SEMA4B	15	TSS200	Island
cg10890302	-21.5704	0.250437	0.715954	TNXB	6	Body	Island
cg14864167	16.3403	0.25558	0.721374	PDE7A	8	Body	N_Shelf
cg13787932	7.76091	0.257197	0.721374	LRRC14B	5	1stExon	Island
cg06201514	-23.0428	0.257242	0.721374	MYT1L	2	Body
cg24481594	7.0458	0.270141	0.750219	SKI	1	Body
cg25403205	-5.9737	0.273284	0.752088	AIF1;AIF1;AIF1	6	Body;Body;Body	N_Shelf
cg18942934	-6.1492	0.275454	0.752088	PPP1R2P1	6	Body	Island
cg18675097	-11.8786	0.277004	0.752088	NKAPL;NKAPL	6	5'UTR;1stExon	Island
cg06753439	-4.31314	0.281198	0.755039	B3GALT4	6	1stExon	Island
cg08272835	-2.4943	0.289554	0.755619	PDCL2	4	TSS1500
cg00350199	-9.82621	0.289641	0.755619	ACY3	11	TSS200
cg13191115	-1.01894	0.290117	0.755619	SEMA4B	15	TSS200	Island
cg26263766	-2.2306	0.290454	0.755619	ZNF544	19	TSS1500	N_Shore
cg11626629	1.39551	0.290555	0.755619	B3GALT4	6	1stExon	Island
cg01033642	-2.19798	0.29218	0.755619	CMIP;CMIP	16	Body;Body
cg11846236	9.19188	0.294946	0.755619	COL7A1	3	1stExon	Island
cg17462140	-2.48776	0.295407	0.755619	IGF2AS;INS-IGF2;IGF2;IGF2AS;IGF2	11	Body;Body;5'UTR;Body;TSS200	Island
cg04263436	-1.04183	0.300058	0.759477	B3GALT4	6	1stExon	Island
cg12322132	1.59745	0.302866	0.759477	IGF2AS;INS-IGF2;IGF2;IGF2AS	11	Body;Body;5'UTR;Body	Island
cg26785346	6.06173	0.305683	0.759477	SORBS2;SORBS2;SORBS2;SORBS2;SORBS2;SORBS2;SORBS2	4	5'UTR;5'UTR;5'UTR;1stExon;TSS1500;1stExon;TSS1500
cg21642103	-6.38428	0.30773	0.759477	TNXB	6	Body	Island
cg03078339	-1.85567	0.311232	0.759477	BDKRB2	14	TSS200
cg24696500	7.38587	0.312049	0.759477	LRRC14B	5	TSS200	N_Shore
cg01667319	1.7607	0.31212	0.759477	INS-IGF2;IGF2AS;IGF2;IGF2;IGF2AS;IGF2	11	Body;TSS1500;Body;5'UTR;TSS1500;TSS1500	Island
cg03189210	1.45633	0.31329	0.759477	B3GALT4	6	1stExon	Island
cg19628603	-5.77563	0.313903	0.759477	PPP1R2P1	6	Body	Island
cg12355172	-12.558	0.314105	0.759477	ACY3	11	TSS200
cg02790305	8.69966	0.321329	0.773099	SORBS2;SORBS2;SORBS2;SORBS2;SORBS2;SORBS2;SORBS2	4	5'UTR;5'UTR;5'UTR;1stExon;TSS1500;1stExon;TSS1500
cg06809326	-8.31801	0.329285	0.777842	CCDC144NL	17	TSS200	Island
cg24309555	-6.14312	0.330887	0.777842	APOB	2	TSS200	Island
cg19882268	-4.59918	0.332273	0.777842	B3GALT4	6	1stExon	S_Shore
cg05452899	-2.44131	0.332277	0.777842	INS-IGF2;IGF2AS;IGF2;IGF2;IGF2AS;IGF2	11	Body;TSS1500;Body;5'UTR;TSS1500;TSS1500	Island
cg18319852	-10.3127	0.338377	0.781973	KIF25;KIF25	6	Body;Body	S_Shore
cg16449840	1.06072	0.339498	0.781973	COPZ1	12	TSS1500
cg06400119	-11.5011	0.341814	0.782869	PTPRN2;PTPRN2;PTPRN2	7	Body;Body;Body
cg18460422	-8.12525	0.343109	0.782869	TNXB	6	Body	Island
cg18701449	-1.6418	0.348509	0.790677	TPH2	12	Body
cg19858576	6.62021	0.349785	0.790677	LRRC14B	5	1stExon	Island
cg06362282	-5.31173	0.353597	0.795593	B3GALT4	6	1stExon	S_Shore
cg26741280	2.00163	0.356425	0.798025	SLC6A4	17	TSS200	Island
cg25835179	-12.8489	0.358289	0.798025	ACY3	11	TSS200
cg15014577	-5.07807	0.359604	0.798025	TNXB	6	Body	Island
cg26643967	-8.10013	0.362082	0.798465	SDHAF1	19	TSS1500	Island
cg08966208	-4.16572	0.363088	0.798465	HCCA2;LOC402778	11	Body;TSS200	Island
cg17369032	-5.73952	0.367941	0.800762	NGFR	17	Body	Island
cg15472673	0.983717	0.369431	0.800762	GART;SON;GART;SON;GART;GART;GART;GART	21	1stExon;TSS1500;TSS1500;TSS1500;1stExon;5'UTR;5'UTR;TSS1500	Island
cg16906346	-10.8293	0.371267	0.800762	KIAA0319;KIAA0319;KIAA0319;KIAA0319;KIAA0319	6	TSS1500;TSS1500;TSS1500;TSS1500;TSS1500	S_Shore
cg18947527	-1.57838	0.372371	0.800762	PDCL2	4	TSS200
cg08269485	-8.69217	0.374713	0.802249	HCCA2;LOC402778	11	Body;TSS200	Island
cg19371526	-1.72352	0.380421	0.808082	INS-IGF2;IGF2AS;IGF2;IGF2;IGF2AS;IGF2	11	Body;TSS1500;Body;5'UTR;TSS1500;TSS1500	Island
cg12711961	6.20092	0.380763	0.808082	LRRC14B	5	TSS200	N_Shore
cg02497785	-6.84834	0.387952	0.81976	ABCA13	7	Body	Island
cg26567012	-6.27267	0.391769	0.82034	GLRA1;GLRA1	5	3'UTR;3'UTR
cg04972979	-5.7397	0.39248	0.82034	C20orf54;C20orf54	20	1stExon;5'UTR
cg17852385	5.93728	0.394069	0.82034	CYP1A1	15	TSS1500	Island
cg15730313	6.87527	0.399086	0.82034	LRRC14B;LRRC14B	5	1stExon;5'UTR	N_Shore
cg02762115	-3.99662	0.406968	0.82034	DRD4	11	Body	Island
cg12309668	8.21895	0.407449	0.82034	SORBS2;SORBS2;SORBS2;SORBS2;SORBS2;SORBS2;SORBS2	4	5'UTR;5'UTR;5'UTR;1stExon;TSS1500;1stExon;TSS1500
cg25163476	-1.26904	0.409556	0.82034	INS-IGF2;IGF2;IGF2AS;IGF2;IGF2AS;IGF2	11	Body;5'UTR;TSS200;5'UTR;TSS200;TSS1500	Island
cg18443893	3.67174	0.412151	0.82034	LRRC14B	5	1stExon	Island
cg14196170	-6.50476	0.414559	0.82034	TNXB	6	Body	Island
cg03934392	-4.86186	0.41719	0.82034	HCCA2;LOC402778;LOC402778	11	Body;5'UTR;1stExon	Island
cg05203776	-1.81019	0.417647	0.82034	IGF2AS;INS-IGF2;IGF2;IGF2;IGF2AS	11	Body;Body;5'UTR;TSS1500;Body	S_Shore
cg17416730	-1.6223	0.419024	0.82034	B3GALT4	6	1stExon	Island
cg18200150	5.20924	0.420557	0.82034	MYO1D	17	Body	N_Shore
cg21609804	-2.24829	0.421279	0.82034	MARK2;MARK2;MARK2;MARK2;MARK2	11	3'UTR;3'UTR;3'UTR;3'UTR;3'UTR	N_Shore
cg12237140	-3.07441	0.425471	0.82034	KPTN	19	TSS1500	S_Shore
cg21289669	-5.85705	0.426229	0.82034	TNXB	6	Body	Island
cg20119532	-5.75169	0.427648	0.82034	C20orf54	20	TSS1500
cg04598517	1.84768	0.428643	0.82034	SLC6A3;SLC6A3	5	5'UTR;1stExon	Island
cg23268677	1.26201	0.431573	0.82034	TXNRD2;COMT	22	Body;TSS200	Island
cg24049888	-10.2682	0.442393	0.833344	POU2AF1;POU2AF1	11	1stExon;5'UTR
cg13570656	6.98217	0.446677	0.835789	CYP1A1	15	TSS1500	Island
cg24366657	-1.2316	0.450865	0.836337	INS-IGF2;IGF2AS;IGF2;IGF2;IGF2AS;IGF2	11	Body;TSS1500;Body;5'UTR;TSS1500;TSS1500	Island
cg10984962	-1.56431	0.460875	0.844389	AGAP1;AGAP1	2	Body;Body
cg12074493	1.84798	0.464197	0.844389	SLC6A4	17	TSS1500	S_Shore
cg26866348	4.54167	0.46541	0.844389	LRRC14B	5	TSS200	N_Shore
cg20339650	-2.50164	0.4662	0.844389	INS-IGF2;IGF2AS;IGF2;IGF2;IGF2AS;IGF2	11	Body;TSS1500;Body;5'UTR;TSS1500;TSS1500	Island
cg20295248	11.6936	0.467368	0.844389	LOC149837	20	TSS200
cg27498387	-4.92338	0.469416	0.844948	ANK1;ANK1;ANK1;ANK1;ANK1	8	TSS1500;TSS1500;TSS1500;TSS1500;Body	Island
cg04210284	0.602298	0.471544	0.845647	SLC6A3	5	TSS200	Island
cg27037018	0.73894	0.477062	0.852398	SLC6A3	5	TSS200	Island
cg04392082	7.19198	0.481196	0.853509	SORBS2;SORBS2;SORBS2;SORBS2;SORBS2;SORBS2;SORBS2	4	5'UTR;5'UTR;5'UTR;1stExon;TSS1500;1stExon;TSS1500
cg22992772	-8.70859	0.48684	0.859005	BAIAP2;BAIAP2;BAIAP2;BAIAP2	17	Body;Body;Body;Body	S_Shelf
cg14729962	3.95582	0.48783	0.859005	DNAJC15;DNAJC15	13	5'UTR;1stExon	Island
cg18584905	-2.16215	0.491463	0.859842	SLC6A4	17	TSS1500	S_Shore
cg15705054	1.11806	0.495061	0.859842	PBXIP1	1	5'UTR
cg08479688	0.612609	0.495383	0.859842	TARBP1	1	1stExon	Island
cg25775386	-2.41238	0.497633	0.860675	INSL3	19	Body	Island
cg11185456	-11.4994	0.505784	0.87167	DNHD1	11	Body	Island
cg17707347	0.904815	0.509094	0.873512	TARBP1	1	TSS200	Island
cg09848324	1.09863	0.512559	0.874048	PDCL2	4	Body
cg26611067	0.627956	0.515961	0.876774	TARBP1	1	1stExon	Island
cg05859777	-1.08833	0.525693	0.88577	INS-IGF2;IGF2AS;IGF2;IGF2;IGF2AS;IGF2	11	Body;TSS1500;Body;5'UTR;TSS1500;TSS1500	Island
cg14904662	-2.42657	0.530355	0.88577	ANK1;ANK1;ANK1;ANK1;ANK1	8	TSS1500;TSS1500;TSS1500;TSS1500;Body	Island
cg21322022	-1.28016	0.530635	0.88577	DPP10	2	Body	S_Shore
cg15096815	-1.04155	0.530714	0.88577	JUN	1	TSS200	Island
cg23727072	-2.71371	0.530913	0.88577	CYP1A1	15	TSS1500	Island
cg25913761	6.20445	0.533677	0.88577	SEMA4B	15	TSS1500	N_Shore
cg16723488	-5.25386	0.534014	0.88577	APOB	2	TSS200	Island
cg10374084	5.18725	0.537524	0.88851	C19orf41	19	1stExon	Island
cg09970590	-1.85307	0.539322	0.88851	MEIS2;MEIS2;MEIS2;MEIS2;MEIS2;MEIS2;MEIS2	15	Body;Body;Body;Body;Body;Body;Body
cg04535902	-2.04106	0.541598	0.889246	GFI1;GFI1;GFI1	1	Body;Body;Body	Island
cg13714586	0.44907	0.548029	0.894277	C8G;FBXW5	9	TSS1500;Body	Island
cg23231692	0.960806	0.557934	0.905254	DRD4	11	TSS1500	N_Shore
cg16357381	0.896883	0.558799	0.905254	COL7A1	3	TSS1500	Island
cg05403689	-3.51035	0.561463	0.906549		12		S_Shore
cg26055446	-1.94153	0.563397	0.90666	B3GALT4	6	1stExon	S_Shore
cg09169455	-7.26776	0.565862	0.90762	MYO10	5	Body
cg26270195	0.882939	0.571881	0.914258	B3GALT4	6	1stExon	Island
cg17352045	-4.42735	0.577866	0.920796	PPP1R2P1	6	Body	Island
cg01239922	-4.50735	0.58194	0.924257	LRRC14B	5	TSS1500	N_Shore
cg25520701	-0.583953	0.587871	0.927819	CREB5;CREB5;CREB5;CREB5	7	Body;Body;Body;Body
cg00178511	2.21162	0.588001	0.927819	COL7A1	3	TSS200	Island
cg24431033	8.06588	0.590776	0.928631	TXNL1;TXNL1	18	TSS1500;TSS1500	S_Shore
cg25457956	0.809657	0.592337	0.928631	BDNF;BDNF;BDNF;BDNF	11	TSS200;TSS1500;TSS1500;TSS1500	Island
cg21665744	7.29012	0.601705	0.934277	POU6F2;POU6F2	7	Body;Body
cg00997378	-2.68213	0.603987	0.93472	SLC6A3	5	5'UTR	Island
cg06509661	0.738402	0.610292	0.93472	TARBP1	1	1stExon	Island
cg16934127	-1.33424	0.613076	0.93472	HCCA2;LOC402778	11	Body;TSS1500	Island
cg24605046	-2.65915	0.614319	0.93472	B3GALT4	6	1stExon	S_Shore
cg12342675	9.70322	0.615245	0.93472	BICC1	10	Body
cg14957943	2.53968	0.618775	0.93472	COL7A1	3	TSS200	Island
cg16928551	-1.27906	0.620287	0.93472	PPP1R2P1	6	Body	N_Shore
cg26126367	1.11699	0.623793	0.93472	SLC6A4	17	5'UTR	N_Shelf
cg06463313	6.24392	0.6243	0.93472	PFKL;PFKL	21	Body;Body	Island
cg01319701	-2.84815	0.62507	0.93472	C20orf54	20	TSS200
cg16386523	3.61023	0.635169	0.946789	OR4C13	11	1stExon
cg08670281	-4.18657	0.643632	0.946789	CYP4F11;CYP4F11	19	3'UTR;3'UTR	S_Shore
cg26955540	4.54498	0.643725	0.946789	SEMA4B	15	TSS1500	N_Shore
cg05653018	-1.31427	0.646312	0.946789	ELF3;ELF3	1	TSS200;TSS200
cg26984624	-1.82442	0.650561	0.946789	ANK1;ANK1;ANK1;ANK1;ANK1	8	TSS1500;TSS1500;TSS1500;TSS1500;Body	S_Shore
cg07314988	-6.10588	0.654439	0.946789	ATHL1	11	5'UTR	Island
cg25725890	0.526618	0.656453	0.946789	SLC6A4	17	TSS200	Island
cg06825142	-0.662078	0.657411	0.946789	DRD4	11	TSS200	Island
cg15713058	2.3367	0.660584	0.946789	PPP1R2P1	6	Body	Island
cg06373377	-0.745875	0.662932	0.946789	CDC20	1	Body	S_Shore
cg21132577	2.61865	0.665635	0.946789	MYOM2	8	5'UTR
cg27034450	-1.51091	0.668397	0.946789	VPS28;VPS28	8	Body;Body	Island
cg10174482	1.31136	0.669062	0.946789	INSL3	19	TSS200	Island
cg25476565	-3.74753	0.669718	0.946789	ALDH7A1	5	Body	N_Shore
cg25154801	2.18916	0.671264	0.946789	ANK1;ANK1;ANK1;ANK1;ANK1	8	TSS1500;TSS1500;TSS1500;TSS1500;Body	Island
cg24047810	-1.10785	0.672104	0.946789	IGF2AS;INS-IGF2;IGF2;IGF2AS;IGF2	11	Body;Body;5'UTR;Body;TSS200	Island
cg06189133	2.35848	0.682594	0.947281	INSL3	19	Body	Island
cg18421748	-1.30361	0.684981	0.947281	BDKRB2	14	TSS1500
cg13211181	-1.35176	0.688097	0.947281	IFLTD1	12	1stExon
cg11806762	1.0571	0.694216	0.947281	BDNF;BDNF;BDNF;BDNF;BDNF	11	Body;5'UTR;5'UTR;5'UTR;5'UTR
cg03108070	0.814594	0.695748	0.947281	B3GALT4	6	1stExon	Island
cg18092474	4.02849	0.698009	0.947281	CYP1A1	15	TSS1500	Island
cg03511628	-2.81838	0.702114	0.947281	NFATC1;NFATC1;NFATC1;NFATC1	18	Body;Body;Body;Body	S_Shore
cg07143296	0.369614	0.705444	0.947281	PCNXL3	11	TSS200	Island
cg19992207	1.65272	0.705588	0.947281	ACOXL	2	Body	N_Shore
cg07583420	0.382105	0.714521	0.954003	INS-IGF2;IGF2;IGF2;IGF2	11	Body;Body;5'UTR;5'UTR	N_Shore
cg12928379	0.465023	0.719858	0.955876	DRD4	11	TSS200	Island
cg19190762	2.31145	0.724294	0.956701		13
cg09926649	-0.850205	0.724415	0.956701	COMT;COMT;COMT	22	5'UTR;TSS1500;TSS1500
cg23942884	-2.18968	0.728634	0.959411	PPP1R2P1	6	Body	Island
cg26223996	-0.33562	0.731396	0.959411	CLK3;CLK3	15	TSS1500;5'UTR	N_Shore
cg01330016	0.726859	0.73239	0.959411	SLC6A4	17	5'UTR
cg05549655	1.9831	0.739189	0.960077	CYP1A1	15	TSS1500	Island
cg27147350	-1.02529	0.743979	0.960077	B3GALT4	6	1stExon	S_Shore
cg14791008	2.17009	0.745524	0.960077	TPH2	12	TSS1500
cg08835956	2.55979	0.748905	0.960077	POU6F2;POU6F2	7	Body;Body
cg23501406	-1.17295	0.750089	0.960077	DRD4	11	TSS1500	Island
cg18113826	-1.88543	0.75032	0.960077	AIF1;AIF1;AIF1	6	Body;Body;Body	N_Shelf
cg08754268	-1.85782	0.752893	0.960077	RAPGEF4;RAPGEF4	2	Body;Body
cg19563932	1.08222	0.759353	0.960077	AIF1;AIF1;AIF1	6	Body;1stExon;Body	N_Shelf
cg07112131	-2.26727	0.767888	0.960077	H2AFJ;H2AFJ	12	TSS1500;TSS1500	N_Shore
cg27348223	0.351604	0.770997	0.960077	SLC6A3	5	5'UTR	Island
cg13756879	0.411344	0.771231	0.960077	INS-IGF2;IGF2AS;IGF2;IGF2;IGF2AS;IGF2	11	Body;TSS1500;Body;5'UTR;TSS1500;TSS1500	Island
cg25742037	2.95756	0.771617	0.960077	INS-IGF2;IGF2;INS-IGF2	11	Body;TSS1500;Body
cg02166532	-0.506115	0.772695	0.960077	INS-IGF2;IGF2;IGF2;IGF2;IGF2	11	Body;Body;5'UTR;5'UTR;1stExon	Island
cg21237591	-1.01639	0.77354	0.960077	IGF2AS;INS-IGF2;IGF2;IGF2AS;IGF2	11	Body;Body;5'UTR;Body;TSS200	S_Shore
cg10261205	3.2852	0.774642	0.960077	ATHL1	11	Body	Island
cg01438403	0.522242	0.775599	0.960077	NGFR	17	Body	S_Shore
cg03553576	-2.57059	0.777083	0.960077	LRRC14B	5	TSS1500	N_Shore
cg08686462	-0.808288	0.780005	0.960077	INS-IGF2;IGF2;INS-IGF2	11	Body;TSS1500;Body
cg22549041	2.74341	0.785838	0.960077	CYP1A1	15	TSS1500	Island
cg10991578	-0.897659	0.786062	0.960077	BDKRB2	14	TSS200
cg18285681	-0.89748	0.787046	0.960077	AMZ1	7	5'UTR	S_Shore
cg18085176	-1.30092	0.794667	0.960077	AFAP1;AFAP1	4	5'UTR;5'UTR	N_Shore
cg27644292	3.00555	0.794875	0.960077	SNRPN;SNRPN;SNRPN;SNRPN	15	5'UTR;5'UTR;5'UTR;5'UTR	N_Shore
cg08726248	-0.793971	0.794964	0.960077	DRD4	11	TSS1500	Island
cg00089091	-0.758719	0.799711	0.960077	DPP10;DPP10	2	Body;Body	Island
cg12066473	-0.618429	0.816233	0.960077	SORBS2;SORBS2;SORBS2;SORBS2;SORBS2;SORBS2;SORBS2	4	5'UTR;5'UTR;5'UTR;1stExon;TSS1500;1stExon;TSS1500
cg20125971	0.741417	0.818254	0.960077	PDCL2;PDCL2	4	5'UTR;1stExon
cg00556112	0.307887	0.819658	0.960077	DRD4	11	TSS200	Island
cg02269978	-1.31177	0.821939	0.960077	PPP1R2P1	6	Body	Island
cg07876788	3.83588	0.822575	0.960077	TMEM140	7	Body
cg22859054	-0.534668	0.825319	0.960077	PPP1R2P1	6	Body	Island
cg08802841	-3.58439	0.828142	0.960077		12		S_Shore
cg20674327	0.720659	0.830142	0.960077	C7orf57	7	TSS1500	N_Shore
cg02682525	-0.686671	0.830452	0.960077	ANKK1	11	TSS1500	N_Shore
cg14692377	0.449225	0.832712	0.960077	SLC6A4;SLC6A4	17	1stExon;5'UTR	Island
cg22287492	0.950504	0.836965	0.960077	INS-IGF2;IGF2AS;IGF2;IGF2;IGF2AS;IGF2	11	Body;TSS1500;Body;5'UTR;TSS1500;TSS1500	Island
cg19241689	0.274282	0.839046	0.960077	B3GALT4	6	1stExon	Island
cg10337079	-0.401507	0.840716	0.960077	INS-IGF2;IGF2;IGF2;IGF2	11	Body;Body;5'UTR;5'UTR	N_Shore
cg23268197	-1.40356	0.842161	0.960077	INSL3	19	1stExon	Island
cg18587973	0.198443	0.842485	0.960077	CDADC1	13	Body	Island
cg04153489	0.853329	0.84836	0.960077	ANK1;ANK1;ANK1;ANK1;ANK1	8	TSS1500;TSS1500;TSS1500;TSS1500;Body	Island
cg10440639	4.29714	0.849643	0.960077	RPH3AL	17	Body	N_Shelf
cg17403731	1.87433	0.849744	0.960077	HCN2	19	Body	Island
cg06008511	-0.494066	0.852521	0.960077	SEMA4B	15	TSS1500	Island
cg08873792	1.31881	0.852617	0.960077	PPP1R2P1	6	Body	Island
cg18729787	-0.50314	0.856532	0.960077	B3GALT4	6	1stExon	S_Shore
cg08479516	-1.49059	0.857251	0.960077	VIPR2	7	Body	Island
cg24654266	-1.74865	0.857627	0.960077	DPP10	2	Body	Island
cg17081778	0.182404	0.862406	0.960077	AMZ1	7	5'UTR	Island
cg04913265	-3.1505	0.864615	0.960077	JAM3	11	Body	Island
cg14560110	-1.82981	0.865254	0.960077	CCDC144NL	17	TSS200	Island
cg11388320	-0.996412	0.871595	0.962717	PRDM8;PRDM8	4	5'UTR;5'UTR	Island
cg24639679	0.99843	0.876638	0.963905	PPP1R2P1	6	Body	Island
cg00063006	1.1003	0.884036	0.965488	PPP1R2P1	6	Body	Island
cg09080120	0.717431	0.884214	0.965488	B3GALT4	6	1stExon	S_Shore
cg05554000	-3.20653	0.886024	0.965488	VIPR2	7	Body	N_Shore
cg11924019	-0.758254	0.891151	0.965847	CYP1A1	15	TSS1500	Island
cg10136166	-0.226309	0.891584	0.965847	BREA2	8	TSS1500	S_Shore
cg08820231	-1.74104	0.893114	0.965847	SLC26A10	12	TSS200	N_Shore
cg23328613	-0.456685	0.897712	0.965847	COL7A1	3	TSS1500	S_Shore
cg19651219	1.19197	0.898067	0.965847	DPP10	2	Body	Island
cg22225943	-0.489938	0.898277	0.965847	IGF2AS;INS-IGF2;IGF2;IGF2AS;IGF2	11	Body;Body;5'UTR;Body;TSS200	S_Shore
cg00797104	0.799337	0.902512	0.966465	PPP1R2P1	6	Body	Island
cg01479232	0.852553	0.905154	0.966465	C20orf54;C20orf54	20	1stExon;5'UTR
cg11060379	-0.321474	0.90574	0.966465	PPP1R2P1	6	Body	Island
cg25953672	-0.334223	0.907026	0.966465	PDCL2	4	TSS200
cg22670147	1.01186	0.917454	0.967478	DPP10	2	Body	Island
cg06841846	0.196045	0.919231	0.967478	SLC6A4	17	TSS1500	S_Shore
cg10501065	-0.248371	0.923063	0.967478	IGF2AS;INS-IGF2;IGF2;IGF2AS	11	Body;Body;5'UTR;Body	N_Shore
cg27210657	0.622309	0.926922	0.967478	C20orf54	20	TSS200
cg11425280	0.101934	0.9271	0.967478	CHST11	12	5'UTR	Island
cg00783104	-0.344189	0.928674	0.967478	ANK1;ANK1;ANK1;ANK1;ANK1	8	TSS1500;TSS1500;TSS1500;TSS1500;Body	Island
cg08713711	-0.390889	0.929655	0.967478	SLC6A3	5	5'UTR	Island
cg19211931	0.713493	0.938002	0.974079	DPP10	2	Body	N_Shore
cg01933073	-0.750892	0.941407	0.975531	SORBS2;SORBS2;SORBS2;SORBS2;SORBS2;SORBS2;SORBS2	4	5'UTR;5'UTR;5'UTR;1stExon;TSS1500;1stExon;TSS1500
cg15241779	0.249582	0.943896	0.976029	KLRD1;KLRD1;KLRD1	12	TSS1500;5'UTR;TSS1500
cg10411146	-0.664695	0.94762	0.977799	ATHL1	11	Body	Island
cg27242132	-0.580176	0.951701	0.97993	PRDM8;PRDM8	4	5'UTR;5'UTR	Island
cg19145218	0.357592	0.955141	0.980028	C20orf54	20	TSS200
cg04870657	0.078218	0.95583	0.980028	BDKRB2	14	TSS200
cg06061257	-0.481193	0.968524	0.98541	SDK2	17	Body
cg26516004	-0.07046	0.97123	0.98541	CYP1A1	15	TSS1500	S_Shore
cg11266682	-0.463645	0.972898	0.98541	SLC2A9;SLC2A9	4	Body;Body	Island
cg26299084	-0.345204	0.975435	0.98541	PRDM8;PRDM8	4	5'UTR;TSS200	Island
cg12223960	0.056545	0.977008	0.98541	TNXB	6	Body	N_Shore
cg16133681	0.241247	0.9773	0.98541	IFLTD1	12	TSS200
cg15212349	0.0319215	0.982089	0.988189	SLC6A3	5	5'UTR	Island
cg10783204	0.0522076	0.986399	0.990475	TNXB	6	Body	Island
cg16705086	-0.0239426	0.992638	0.992731	INSL3	19	Body	N_Shore

## Sheet: Tabls S8
Table S8. Association between prenatal SO2 exposure during the 1st trimester and DNA methylation at candidate CpG sites at age 6
CpG site	Estimate	P-value	FDR corrected p-value	UCSC Reference Gene Name	Chromosome	UCSC gene reference group	Relation to UCSC CpG Island
cg09386376	-36.2704	0.00224028	0.50559	DRD4	11	Body	Island
cg05717871	-31.0747	0.00314017	0.50559	DRD4	11	Body	Island
cg03909863	-6.59395	0.00375014	0.50559	DRD4	11	Body	Island
cg07212818	-23.135	0.00623519	0.50559	DRD4	11	Body	Island
cg26866625	-24.1939	0.0064898	0.50559	OR4P4	11	1stExon
cg05820861	27.2079	0.00728216	0.50559	C1QTNF9	13	TSS1500	Island
cg14433983	-11.8742	0.0116498	0.707728	DRD4	11	TSS1500	Island
cg18656024	-11.9717	0.0169032	0.782064	COL7A1	3	TSS1500	S_Shore
cg13298116	-28.5215	0.02658	0.782064	EML3;MTA2	11	3'UTR;TSS1500	Island
cg15508379	-5.0787	0.0267631	0.782064	IGF2AS;INS-IGF2;IGF2;IGF2AS;IGF2	11	Body;Body;5'UTR;Body;TSS200	Island
cg16834011	-7.59476	0.027927	0.782064	COMT	22	5'UTR	S_Shelf
cg09935388	-9.37572	0.0288323	0.782064	GFI1;GFI1;GFI1	1	Body;Body;Body	Island
cg10881128	10.2086	0.0299932	0.782064	PTPRF;PTPRF	1	Body;Body	Island
cg03855291	-22.5837	0.0339411	0.782064	DRD4	11	Body	Island
cg11335335	-16.7948	0.034494	0.782064	DRD4	11	Body	Island
cg05030481	2.12473	0.0367266	0.782064	SLC6A3	5	TSS200	Island
cg12882697	2.78363	0.0390978	0.782064	SLC6A3	5	TSS200	Island
cg04798102	-14.5178	0.0456852	0.782064	PLCH1;PLCH1;PLCH1	3	Body;Body;3'UTR
cg09694722	-3.27709	0.0491564	0.782064	INS-IGF2;IGF2AS;IGF2;IGF2;IGF2AS;IGF2	11	Body;TSS1500;Body;5'UTR;TSS1500;TSS1500	Island
cg03001875	1.52213	0.0495742	0.782064	TARBP1	1	1stExon	Island
cg10659464	-6.8056	0.0521029	0.782064	INS-IGF2;IGF2AS;IGF2;IGF2;IGF2AS;IGF2	11	Body;TSS1500;Body;5'UTR;TSS1500;TSS1500	Island
cg03416665	3.07927	0.0522116	0.782064	PDLIM5;PDLIM5;PDLIM5;PDLIM5;PDLIM5	4	5'UTR;Body;5'UTR;5'UTR;5'UTR	Island
cg26205131	2.01876	0.0524313	0.782064	SLC6A3	5	5'UTR	Island
cg00428296	-2.56501	0.0526394	0.782064	PGBD5	1	TSS1500
cg07620573	29.355	0.0527094	0.782064	FGF12	3	Body
cg16290904	1.34805	0.0564087	0.782064	PXMP3;PXMP3;PXMP3;PXMP3	8	1stExon;5'UTR;1stExon;5'UTR	Island
cg05075097	1.85982	0.0570419	0.782064	INS-IGF2;INS-IGF2	11	Body;Body	N_Shelf
cg17611045	23.9672	0.0572172	0.782064	FGF12	3	Body
cg24292351	-2.09588	0.0587381	0.782064	INSL3	19	TSS200	Island
cg12484332	-4.18621	0.0595399	0.782064	SLC6A3	5	5'UTR	N_Shore
cg22584138	-11.2951	0.0647287	0.827846	SLC6A4	17	5'UTR	N_Shore
cg25226226	-3.20087	0.0681432	0.849169	NGFR	17	3'UTR	S_Shore
cg17913386	13.836	0.0725406	0.881368	COL7A1	3	1stExon	Island
cg06174989	-11.1544	0.0743991	0.881901	LOC100130015;LOC100130015	16	TSS1500;TSS1500
cg11251614	-2.48952	0.0797513	0.913823	PPIL1	6	Body	N_Shelf
cg23586172	-10.0576	0.0849951	0.913823	MSI2;MSI2	17	Body;Body
cg03537872	-6.20863	0.0884197	0.913823	SVOP	12	TSS200
cg12237140	-5.83528	0.0891879	0.913823	KPTN	19	TSS1500	S_Shore
cg11791613	1.44208	0.0954817	0.913823	TARBP1	1	1stExon	Island
cg24917382	-3.68954	0.0979141	0.913823	INS-IGF2;IGF2AS;IGF2;IGF2;IGF2AS;IGF2	11	Body;TSS1500;Body;5'UTR;TSS1500;TSS1500	Island
cg16226644	-4.97163	0.0995584	0.913823	B3GALT4	6	1stExon	S_Shore
cg02916272	-8.87804	0.0997945	0.913823	HCCA2;LOC402778	11	Body;TSS200	Island
cg24475062	-5.16223	0.100113	0.913823	TNXB	6	Body	N_Shore
cg00997378	-7.5266	0.101536	0.913823	SLC6A3	5	5'UTR	Island
cg07314988	-19.6369	0.105318	0.930629	ATHL1	11	5'UTR	Island
cg04598517	3.33527	0.109217	0.947848	SLC6A3;SLC6A3	5	5'UTR;1stExon	Island
cg12322132	2.20619	0.111936	0.948164	IGF2AS;INS-IGF2;IGF2;IGF2AS	11	Body;Body;5'UTR;Body	Island
cg13882090	-3.61555	0.114414	0.948164	B3GALT4	6	1stExon	S_Shore
cg14023774	-5.81013	0.117057	0.948164	B3GALT4	6	1stExon	S_Shore
cg02989255	-16.0541	0.128149	0.948976	TNXB	6	Body	Island
cg20296524	1.468	0.130529	0.948976	TARBP1	1	1stExon	Island
cg06972911	-3.92775	0.131469	0.948976	FAM59A	18	TSS1500	S_Shore
cg10411146	-13.4555	0.135141	0.948976	ATHL1	11	Body	Island
cg00158683	9.15836	0.141127	0.948976	COL7A1	3	TSS200	Island
cg20728696	-2.27291	0.1419	0.948976	INS-IGF2;IGF2;IGF2;IGF2	11	Body;Body;5'UTR;5'UTR	N_Shore
cg25725890	1.55048	0.14199	0.948976	SLC6A4	17	TSS200	Island
cg22878489	-8.01641	0.147026	0.948976	B3GALT4	6	1stExon	S_Shore
cg03846408	-10.5746	0.147088	0.948976	HCCA2;LOC402778	11	Body;TSS200	Island
cg23312397	-8.64073	0.149615	0.948976	BDKRB2	14	TSS1500
cg01132407	-7.70365	0.150576	0.948976	PDE6B;PDE6B;PDE6B	4	TSS1500;Body;Body	N_Shore
cg11846236	11.2239	0.154749	0.948976	COL7A1	3	1stExon	Island
cg08269485	-12.3957	0.158118	0.948976	HCCA2;LOC402778	11	Body;TSS200	Island
cg20272155	-6.75613	0.16165	0.948976	HCCA2;LOC402778	11	Body;TSS200	Island
cg16405454	-3.36662	0.163215	0.948976	ANKK1	11	TSS1500	N_Shore
cg07143296	1.20946	0.166077	0.948976	PCNXL3	11	TSS200	Island
cg25476565	-10.8257	0.167859	0.948976	ALDH7A1	5	Body	N_Shore
cg13756879	1.73212	0.17032	0.948976	INS-IGF2;IGF2AS;IGF2;IGF2;IGF2AS;IGF2	11	Body;TSS1500;Body;5'UTR;TSS1500;TSS1500	Island
cg04535902	-4.09246	0.17144	0.948976	GFI1;GFI1;GFI1	1	Body;Body;Body	Island
cg07518714	-6.24957	0.177709	0.948976	TNXB	6	Body	Island
cg18146737	-1.8427	0.181661	0.948976	GFI1;GFI1;GFI1	1	Body;Body;Body	Island
cg09762907	-2.9521	0.185213	0.948976	TRERF1	6	5'UTR
cg04753078	-10.9171	0.185735	0.948976	TNXB	6	Body	Island
cg15892963	-4.92047	0.187089	0.948976	BDKRB2	14	TSS200
cg16906346	-14.1202	0.194725	0.948976	KIAA0319;KIAA0319;KIAA0319;KIAA0319;KIAA0319	6	TSS1500;TSS1500;TSS1500;TSS1500;TSS1500	S_Shore
cg16918161	-1.34606	0.194869	0.948976	PDCL2	4	TSS200
cg03847932	-8.03844	0.195312	0.948976	PPP4R2	3	TSS1500	N_Shore
cg12074493	2.92677	0.19641	0.948976	SLC6A4	17	TSS1500	S_Shore
cg26741280	2.50418	0.19968	0.948976	SLC6A4	17	TSS200	Island
cg16449840	1.28073	0.200079	0.948976	COPZ1	12	TSS1500
cg16810626	-10.3513	0.204533	0.948976	GATA4	8	Body
cg23950233	-11.5279	0.206087	0.948976	B3GALT4	6	1stExon	S_Shore
cg25457956	1.69369	0.211468	0.948976	BDNF;BDNF;BDNF;BDNF	11	TSS200;TSS1500;TSS1500;TSS1500	Island
cg18947527	-1.96784	0.216586	0.948976	PDCL2	4	TSS200
cg15793329	-8.6547	0.223443	0.948976	TNXB	6	Body	Island
cg03127244	-6.79696	0.225041	0.948976	B3GALT4	6	1stExon	S_Shore
cg04262471	-1.83545	0.229525	0.948976	B3GALT4	6	1stExon	S_Shore
cg15351009	10.3012	0.229829	0.948976	LRRC14B	5	TSS200	N_Shore
cg01368777	-2.09865	0.231487	0.948976	IGF2AS;INS-IGF2;IGF2;IGF2AS;IGF2	11	Body;Body;5'UTR;Body;TSS200	Island
cg18569141	-5.19817	0.238471	0.948976	SEMA4B	15	TSS200	Island
cg16439823	-3.3202	0.239401	0.948976	SEMA4B	15	TSS200	Island
cg03681383	-7.37696	0.240263	0.948976	IFLTD1	12	TSS200
cg01667319	1.81379	0.2488	0.948976	INS-IGF2;IGF2AS;IGF2;IGF2;IGF2AS;IGF2	11	Body;TSS1500;Body;5'UTR;TSS1500;TSS1500	Island
cg15287443	-7.18817	0.253495	0.948976	NA	NA	NA	NA
cg19241689	1.37924	0.254591	0.948976	B3GALT4	6	1stExon	Island
cg09296957	-14.494	0.254747	0.948976	ACY3	11	TSS200
cg26270195	1.59166	0.256712	0.948976	B3GALT4	6	1stExon	Island
cg19331221	-4.24955	0.257006	0.948976	SEMA4B	15	TSS200	Island
cg00057231	7.51323	0.260901	0.948976	COL7A1	3	Body	Island
cg23905216	-3.15231	0.265593	0.948976	INS-IGF2;IGF2AS;IGF2;IGF2;IGF2AS;IGF2	11	Body;TSS1500;Body;5'UTR;TSS1500;TSS1500	Island
cg05951817	-7.4754	0.265907	0.948976	SLC6A4	17	5'UTR	N_Shore
cg21618521	-5.10124	0.266817	0.948976	B3GALT4	6	1stExon	S_Shore
cg17462140	-2.38174	0.267839	0.948976	IGF2AS;INS-IGF2;IGF2;IGF2AS;IGF2	11	Body;Body;5'UTR;Body;TSS200	Island
cg26975193	-1.18642	0.272917	0.948976	VIPR2	7	Body	S_Shore
cg15472673	1.08359	0.2732	0.948976	GART;SON;GART;SON;GART;GART;GART;GART	21	1stExon;TSS1500;TSS1500;TSS1500;1stExon;5'UTR;5'UTR;TSS1500	Island
cg02954987	-13.6806	0.273419	0.948976	LAMB2	3	TSS200
cg08966208	-4.52624	0.273504	0.948976	HCCA2;LOC402778	11	Body;TSS200	Island
cg09970590	-2.9618	0.275384	0.948976	MEIS2;MEIS2;MEIS2;MEIS2;MEIS2;MEIS2;MEIS2	15	Body;Body;Body;Body;Body;Body;Body
cg04210284	0.821203	0.275637	0.948976	SLC6A3	5	TSS200	Island
cg20528787	-11.4676	0.282797	0.948976	PTPRN2;PTPRN2;PTPRN2	7	Body;Body;Body
cg05653018	-2.75135	0.285083	0.948976	ELF3;ELF3	1	TSS200;TSS200
cg23979954	-6.05187	0.286476	0.948976	IFLTD1	12	TSS200
cg13225565	-14.6455	0.287399	0.948976	RIN3	14	Body	Island
cg25403205	-5.21684	0.290713	0.948976	AIF1;AIF1;AIF1	6	Body;Body;Body	N_Shelf
cg08272835	-2.2341	0.294605	0.948976	PDCL2	4	TSS1500
cg11185456	-16.305	0.29478	0.948976	DNHD1	11	Body	Island
cg08479688	0.847281	0.29515	0.948976	TARBP1	1	1stExon	Island
cg27348223	1.13265	0.296516	0.948976	SLC6A3	5	5'UTR	Island
cg10984962	-1.99173	0.297552	0.948976	AGAP1;AGAP1	2	Body;Body
cg10075506	-19.2556	0.299367	0.948976	MYT1L	2	Body
cg10261205	-10.52	0.30754	0.948976	ATHL1	11	Body	Island
cg13714586	0.686309	0.307898	0.948976	C8G;FBXW5	9	TSS1500;Body	Island
cg14560110	9.84332	0.30949	0.948976	CCDC144NL	17	TSS200	Island
cg08085929	-1.95469	0.315204	0.948976	B3GALT4	6	1stExon	S_Shore
cg04286337	-4.52926	0.320525	0.948976	TNXB	6	Body	N_Shore
cg00178511	3.6392	0.322121	0.948976	COL7A1	3	TSS200	Island
cg14544666	-10.3672	0.329586	0.948976	RASGEF1C	5	5'UTR	Island
cg13921444	9.33654	0.33033	0.948976	SORBS2;SORBS2;SORBS2;SORBS2;SORBS2;SORBS2;SORBS2	4	5'UTR;5'UTR;5'UTR;1stExon;TSS1500;1stExon;TSS1500
cg26266427	-11.7673	0.331738	0.948976	TNXB	6	Body	Island
cg10365886	-16.1733	0.333804	0.948976	TNXB	6	Body	Island
cg02770061	-11.924	0.345676	0.948976	PTPRN2;PTPRN2;PTPRN2	7	Body;Body;Body
cg17103217	-3.72979	0.348128	0.948976	B3GALT4	6	1stExon	S_Shore
cg24049888	-11.2456	0.351564	0.948976	POU2AF1;POU2AF1	11	1stExon;5'UTR
cg19992207	3.66724	0.351674	0.948976	ACOXL	2	Body	N_Shore
cg27542466	-2.83417	0.353002	0.948976	SEMA4B	15	TSS200	Island
cg13787932	5.7628	0.354049	0.948976	LRRC14B	5	1stExon	Island
cg03350299	-5.90615	0.356116	0.948976	APOB	2	TSS200	Island
cg12928379	1.06756	0.360373	0.948976	DRD4	11	TSS200	Island
cg04153489	3.62334	0.366839	0.948976	ANK1;ANK1;ANK1;ANK1;ANK1	8	TSS1500;TSS1500;TSS1500;TSS1500;Body	Island
cg15393937	-3.35512	0.368367	0.948976	INS-IGF2;IGF2AS;IGF2;IGF2;IGF2AS;IGF2	11	Body;TSS1500;Body;5'UTR;TSS1500;TSS1500	Island
cg11266682	10.9361	0.37306	0.948976	SLC2A9;SLC2A9	4	Body;Body	Island
cg19858576	5.67724	0.375915	0.948976	LRRC14B	5	1stExon	Island
cg26611067	0.766709	0.379558	0.948976	TARBP1	1	1stExon	Island
cg01337207	-11.8578	0.380056	0.948976	TNXB	6	Body	Island
cg06061257	-9.6172	0.380776	0.948976	SDK2	17	Body
cg09169455	-9.9242	0.384782	0.948976	MYO10	5	Body
cg07876788	13.3575	0.38573	0.948976	TMEM140	7	Body
cg19211931	7.02859	0.394633	0.948976	DPP10	2	Body	N_Shore
cg15096815	-1.27452	0.395439	0.948976	JUN	1	TSS200	Island
cg22670147	7.39961	0.399842	0.948976	DPP10	2	Body	Island
cg21132577	4.59571	0.400159	0.948976	MYOM2	8	5'UTR
cg06463313	9.60903	0.403301	0.948976	PFKL;PFKL	21	Body;Body	Island
cg20295248	12.1257	0.404384	0.948976	LOC149837	20	TSS200
cg00163549	-2.66315	0.407499	0.948976	B3GALT4	6	1stExon	S_Shore
cg01239922	-6.09786	0.409154	0.948976	LRRC14B	5	TSS1500	N_Shore
cg10923662	-14.0558	0.413503	0.948976	TNXB	6	Body	Island
cg25775386	-2.62494	0.414071	0.948976	INSL3	19	Body	Island
cg03189210	1.07009	0.414152	0.948976	B3GALT4	6	1stExon	Island
cg06201514	-15.0218	0.416581	0.948976	MYT1L	2	Body
cg13570656	6.70622	0.41903	0.948976	CYP1A1	15	TSS1500	Island
cg20119532	-5.3014	0.419058	0.948976	C20orf54	20	TSS1500
cg17852385	5.02305	0.425909	0.948976	CYP1A1	15	TSS1500	Island
cg21665744	9.92672	0.431041	0.948976	POU6F2;POU6F2	7	Body;Body
cg11425280	0.78564	0.433761	0.948976	CHST11	12	5'UTR	Island
cg14957943	3.58099	0.436944	0.948976	COL7A1	3	TSS200	Island
cg27644292	8.09697	0.437117	0.948976	SNRPN;SNRPN;SNRPN;SNRPN	15	5'UTR;5'UTR;5'UTR;5'UTR	N_Shore
cg16090881	-2.85842	0.440244	0.948976	B3GALT4	6	1stExon	S_Shore
cg27387193	-8.95678	0.440989	0.948976	TNXB	6	Body	Island
cg26955540	-6.82411	0.441579	0.948976	SEMA4B	15	TSS1500	N_Shore
cg18701449	-1.21704	0.443516	0.948976	TPH2	12	Body
cg13400512	-6.97463	0.444364	0.948976	TNXB	6	Body	Island
cg24696500	5.06244	0.44535	0.948976	LRRC14B	5	TSS200	N_Shore
cg05203776	-1.52899	0.449633	0.948976	IGF2AS;INS-IGF2;IGF2;IGF2;IGF2AS	11	Body;Body;5'UTR;TSS1500;Body	S_Shore
cg25953672	-1.94006	0.451908	0.948976	PDCL2	4	TSS200
cg24010952	-4.00199	0.452211	0.948976	BDKRB2	14	TSS1500
cg21237591	2.38077	0.454786	0.948976	IGF2AS;INS-IGF2;IGF2;IGF2AS;IGF2	11	Body;Body;5'UTR;Body;TSS200	S_Shore
cg16158779	-2.85973	0.460762	0.948976	ANKK1	11	TSS200	Island
cg09989037	-6.78056	0.469884	0.948976	ST3GAL3;ST3GAL3;ST3GAL3;ST3GAL3;ST3GAL3;ST3GAL3;ST3GAL3;ST3GAL3;ST3GAL3;ST3GAL3	1	Body;Body;Body;Body;Body;Body;Body;Body;Body;Body
cg21322022	-1.33353	0.470001	0.948976	DPP10	2	Body	S_Shore
cg18587973	0.648969	0.471097	0.948976	CDADC1	13	Body	Island
cg18693985	-4.26884	0.477852	0.948976	CPEB4	5	Body
cg18942934	-3.59861	0.482922	0.948976	PPP1R2P1	6	Body	Island
cg23130075	-7.43585	0.484574	0.948976	ACY3	11	TSS1500
cg27037018	0.653105	0.487477	0.948976	SLC6A3	5	TSS200	Island
cg02790305	5.48354	0.491365	0.948976	SORBS2;SORBS2;SORBS2;SORBS2;SORBS2;SORBS2;SORBS2	4	5'UTR;5'UTR;5'UTR;1stExon;TSS1500;1stExon;TSS1500
cg05554000	-13.8654	0.491945	0.948976	VIPR2	7	Body	N_Shore
cg12342675	11.9724	0.492466	0.948976	BICC1	10	Body
cg06509661	0.888669	0.497255	0.948976	TARBP1	1	1stExon	Island
cg01319701	3.5363	0.501875	0.948976	C20orf54	20	TSS200
cg09848324	1.01278	0.504661	0.948976	PDCL2	4	Body
cg24047810	-1.54911	0.512318	0.948976	IGF2AS;INS-IGF2;IGF2;IGF2AS;IGF2	11	Body;Body;5'UTR;Body;TSS200	Island
cg01033642	-1.24065	0.513317	0.948976	CMIP;CMIP	16	Body;Body
cg12711961	4.18289	0.514612	0.948976	LRRC14B	5	TSS200	N_Shore
cg11626629	0.782459	0.514739	0.948976	B3GALT4	6	1stExon	Island
cg15713058	3.07291	0.522737	0.948976	PPP1R2P1	6	Body	Island
cg17081778	0.606022	0.523413	0.948976	AMZ1	7	5'UTR	Island
cg25154801	2.96824	0.524146	0.948976	ANK1;ANK1;ANK1;ANK1;ANK1	8	TSS1500;TSS1500;TSS1500;TSS1500;Body	Island
cg06753439	-2.29706	0.528304	0.948976	B3GALT4	6	1stExon	Island
cg15705054	0.929232	0.531141	0.948976	PBXIP1	1	5'UTR
cg26785346	3.35066	0.533553	0.948976	SORBS2;SORBS2;SORBS2;SORBS2;SORBS2;SORBS2;SORBS2	4	5'UTR;5'UTR;5'UTR;1stExon;TSS1500;1stExon;TSS1500
cg12066473	-1.49441	0.53388	0.948976	SORBS2;SORBS2;SORBS2;SORBS2;SORBS2;SORBS2;SORBS2	4	5'UTR;5'UTR;5'UTR;1stExon;TSS1500;1stExon;TSS1500
cg27147350	1.76308	0.534015	0.948976	B3GALT4	6	1stExon	S_Shore
cg01438403	1.02753	0.534479	0.948976	NGFR	17	Body	S_Shore
cg25913761	-5.60378	0.53448	0.948976	SEMA4B	15	TSS1500	N_Shore
cg05452899	-1.39334	0.542606	0.948976	INS-IGF2;IGF2AS;IGF2;IGF2;IGF2AS;IGF2	11	Body;TSS1500;Body;5'UTR;TSS1500;TSS1500	Island
cg23328613	1.94658	0.543791	0.948976	COL7A1	3	TSS1500	S_Shore
cg01485117	-3.98099	0.54807	0.948976	TNXB	6	Body	Island
cg06373377	-0.9235	0.550446	0.948976	CDC20	1	Body	S_Shore
cg18460422	-4.63321	0.551875	0.948976	TNXB	6	Body	Island
cg08479516	-4.43203	0.553576	0.948976	VIPR2	7	Body	Island
cg18200150	3.46111	0.555163	0.948976	MYO1D	17	Body	N_Shore
cg26223996	-0.518127	0.55748	0.948976	CLK3;CLK3	15	TSS1500;5'UTR	N_Shore
cg00525277	-8.01251	0.559577	0.948976	TNXB	6	Body	Island
cg14692377	1.11848	0.56028	0.948976	SLC6A4;SLC6A4	17	1stExon;5'UTR	Island
cg05403689	-3.14675	0.565177	0.948976		12		S_Shore
cg03934392	-3.06044	0.573499	0.948976	HCCA2;LOC402778;LOC402778	11	Body;5'UTR;1stExon	Island
cg08835956	4.06451	0.573764	0.948976	POU6F2;POU6F2	7	Body;Body
cg24309555	-3.22852	0.574093	0.948976	APOB	2	TSS200	Island
cg13607226	-3.61698	0.58125	0.948976	GGTA1	9	TSS1500	S_Shore
cg10136166	-0.82678	0.581344	0.948976	BREA2	8	TSS1500	S_Shore
cg00783104	1.90302	0.583626	0.948976	ANK1;ANK1;ANK1;ANK1;ANK1	8	TSS1500;TSS1500;TSS1500;TSS1500;Body	Island
cg17352045	-3.9267	0.585503	0.948976	PPP1R2P1	6	Body	Island
cg10374084	4.14396	0.586478	0.948976	C19orf41	19	1stExon	Island
cg05016953	-0.612921	0.590022	0.948976	SLC6A4;SLC6A4	17	1stExon;5'UTR	Island
cg15196197	-5.78822	0.590918	0.948976	TNXB	6	Body	Island
cg00350199	-4.51764	0.592904	0.948976	ACY3	11	TSS200
cg06400119	-5.84129	0.595396	0.948976	PTPRN2;PTPRN2;PTPRN2	7	Body;Body;Body
cg13211181	-1.61341	0.596152	0.948976	IFLTD1	12	1stExon
cg18102337	-3.13079	0.596771	0.948976	TNXB	6	Body	Island
cg26984624	1.91783	0.598559	0.948976	ANK1;ANK1;ANK1;ANK1;ANK1	8	TSS1500;TSS1500;TSS1500;TSS1500;Body	S_Shore
cg03421270	-4.26019	0.602055	0.948976	TNXB	6	Body	Island
cg12355172	-5.8999	0.603258	0.948976	ACY3	11	TSS200
cg03721978	-2.50462	0.604455	0.948976	B3GALT4	6	1stExon	S_Shore
cg03108070	0.973605	0.605199	0.948976	B3GALT4	6	1stExon	Island
cg04870657	0.655917	0.607076	0.948976	BDKRB2	14	TSS200
cg15014577	2.58882	0.607331	0.948976	TNXB	6	Body	Island
cg19628603	-2.66931	0.609042	0.948976	PPP1R2P1	6	Body	Island
cg02682525	-1.44993	0.61681	0.948976	ANKK1	11	TSS1500	N_Shore
cg16928551	-1.16565	0.617816	0.948976	PPP1R2P1	6	Body	N_Shore
cg10174482	1.38272	0.618288	0.948976	INSL3	19	TSS200	Island
cg27034450	-1.58933	0.61838	0.948976	VPS28;VPS28	8	Body;Body	Island
cg22193912	-4.24322	0.619324	0.948976	MAFG;MAFG	17	5'UTR;TSS200	S_Shore
cg22859054	1.08279	0.620851	0.948976	PPP1R2P1	6	Body	Island
cg25520701	-0.48203	0.621208	0.948976	CREB5;CREB5;CREB5;CREB5	7	Body;Body;Body;Body
cg07583420	0.466214	0.621595	0.948976	INS-IGF2;IGF2;IGF2;IGF2	11	Body;Body;5'UTR;5'UTR	N_Shore
cg25742037	4.49049	0.625868	0.948976	INS-IGF2;IGF2;INS-IGF2	11	Body;TSS1500;Body
cg08873792	3.08478	0.630587	0.948976	PPP1R2P1	6	Body	Island
cg16357381	0.666185	0.631614	0.948976	COL7A1	3	TSS1500	Island
cg08726248	1.31563	0.633783	0.948976	DRD4	11	TSS1500	Island
cg04348265	4.26248	0.635804	0.948976	SORBS2;SORBS2;SORBS2;SORBS2;SORBS2;SORBS2;SORBS2	4	5'UTR;5'UTR;5'UTR;1stExon;TSS1500;1stExon;TSS1500
cg01330016	0.908389	0.636492	0.948976	SLC6A4	17	5'UTR
cg18443893	1.9166	0.637309	0.948976	LRRC14B	5	1stExon	Island
cg06189133	2.45342	0.638172	0.948976	INSL3	19	Body	Island
cg02166532	0.741279	0.639804	0.948976	INS-IGF2;IGF2;IGF2;IGF2;IGF2	11	Body;Body;5'UTR;5'UTR;1stExon	Island
cg16705086	-1.09156	0.641514	0.948976	INSL3	19	Body	N_Shore
cg15265085	-6.5942	0.648367	0.948976	TNXB	6	Body	Island
cg01479232	-2.94475	0.648792	0.948976	C20orf54;C20orf54	20	1stExon;5'UTR
cg15730313	3.35203	0.65084	0.948976	LRRC14B;LRRC14B	5	1stExon;5'UTR	N_Shore
cg21609804	-1.14829	0.650994	0.948976	MARK2;MARK2;MARK2;MARK2;MARK2	11	3'UTR;3'UTR;3'UTR;3'UTR;3'UTR	N_Shore
cg25835179	-5.73556	0.652009	0.948976	ACY3	11	TSS200
cg23268677	0.633277	0.663762	0.948976	TXNRD2;COMT	22	Body;TSS200	Island
cg10501065	1.00955	0.664023	0.948976	IGF2AS;INS-IGF2;IGF2;IGF2AS	11	Body;Body;5'UTR;Body	N_Shore
cg26567012	-2.88592	0.664554	0.948976	GLRA1;GLRA1	5	3'UTR;3'UTR
cg03511628	-2.88844	0.664811	0.948976	NFATC1;NFATC1;NFATC1;NFATC1	18	Body;Body;Body;Body	S_Shore
cg16386523	2.97249	0.666064	0.948976	OR4C13	11	1stExon
cg00089091	1.16161	0.66746	0.948976	DPP10;DPP10	2	Body;Body	Island
cg04392082	3.95634	0.669249	0.948976	SORBS2;SORBS2;SORBS2;SORBS2;SORBS2;SORBS2;SORBS2	4	5'UTR;5'UTR;5'UTR;1stExon;TSS1500;1stExon;TSS1500
cg18675097	-4.25291	0.669456	0.948976	NKAPL;NKAPL	6	5'UTR;1stExon	Island
cg22992772	4.83075	0.670644	0.948976	BAIAP2;BAIAP2;BAIAP2;BAIAP2	17	Body;Body;Body;Body	S_Shelf
cg13191115	-0.372941	0.67093	0.948976	SEMA4B	15	TSS200	Island
cg17707347	0.522401	0.674177	0.948976	TARBP1	1	TSS200	Island
cg14791008	2.5265	0.676128	0.948976	TPH2	12	TSS1500
cg02762115	-1.82003	0.677634	0.948976	DRD4	11	Body	Island
cg18285681	1.2017	0.689175	0.948976	AMZ1	7	5'UTR	S_Shore
cg06362282	-2.07838	0.689896	0.948976	B3GALT4	6	1stExon	S_Shore
cg19145218	2.28495	0.690885	0.948976	C20orf54	20	TSS200
cg19563932	1.26372	0.692504	0.948976	AIF1;AIF1;AIF1	6	Body;1stExon;Body	N_Shelf
cg03078339	0.654953	0.694771	0.948976	BDKRB2	14	TSS200
cg27210657	2.40634	0.694814	0.948976	C20orf54	20	TSS200
cg19371526	-0.689225	0.699641	0.948976	INS-IGF2;IGF2AS;IGF2;IGF2;IGF2AS;IGF2	11	Body;TSS1500;Body;5'UTR;TSS1500;TSS1500	Island
cg06841846	0.672392	0.700452	0.948976	SLC6A4	17	TSS1500	S_Shore
cg10783204	1.06275	0.701055	0.948976	TNXB	6	Body	Island
cg08713711	1.50908	0.706182	0.948976	SLC6A3	5	5'UTR	Island
cg23501406	1.23876	0.710021	0.948976	DRD4	11	TSS1500	Island
cg05549655	2.00382	0.71003	0.948976	CYP1A1	15	TSS1500	Island
cg26299084	3.70739	0.714509	0.948976	PRDM8;PRDM8	4	5'UTR;TSS200	Island
cg01992382	-6.23602	0.715815	0.948976	TNXB	6	Body	Island
cg24654266	3.19601	0.716912	0.948976	DPP10	2	Body	Island
cg11060379	0.888666	0.717327	0.948976	PPP1R2P1	6	Body	Island
cg08686462	0.936736	0.720469	0.948976	INS-IGF2;IGF2;INS-IGF2	11	Body;TSS1500;Body
cg26866348	2.02045	0.720519	0.948976	LRRC14B	5	TSS200	N_Shore
cg16834823	-5.84478	0.72674	0.95201	TNXB	6	Body	Island
cg18421748	-0.980977	0.735959	0.956447	BDKRB2	14	TSS1500
cg06008511	0.803558	0.738149	0.956447	SEMA4B	15	TSS1500	Island
cg18729787	0.838786	0.738948	0.956447	B3GALT4	6	1stExon	S_Shore
cg01933073	-3.05382	0.740964	0.956447	SORBS2;SORBS2;SORBS2;SORBS2;SORBS2;SORBS2;SORBS2	4	5'UTR;5'UTR;5'UTR;1stExon;TSS1500;1stExon;TSS1500
cg24431033	-4.45672	0.743012	0.956447	TXNL1;TXNL1	18	TSS1500;TSS1500	S_Shore
cg25163476	-0.450108	0.74758	0.956447	INS-IGF2;IGF2;IGF2AS;IGF2;IGF2AS;IGF2	11	Body;5'UTR;TSS200;5'UTR;TSS200;TSS1500	Island
cg10337079	0.57364	0.750908	0.956447	INS-IGF2;IGF2;IGF2;IGF2	11	Body;Body;5'UTR;5'UTR	N_Shore
cg25034155	-2.69424	0.751775	0.956447	ZMIZ1	10	5'UTR
cg15718572	-2.29378	0.764935	0.969073	CR1L	1	TSS1500	N_Shore
cg00063006	2.03351	0.765687	0.969073	PPP1R2P1	6	Body	Island
cg24366657	0.426868	0.773555	0.971294	INS-IGF2;IGF2AS;IGF2;IGF2;IGF2AS;IGF2	11	Body;TSS1500;Body;5'UTR;TSS1500;TSS1500	Island
cg19651219	2.35718	0.779425	0.971294	DPP10	2	Body	Island
cg22287492	1.16479	0.780453	0.971294	INS-IGF2;IGF2AS;IGF2;IGF2;IGF2AS;IGF2	11	Body;TSS1500;Body;5'UTR;TSS1500;TSS1500	Island
cg22549041	2.53614	0.781335	0.971294	CYP1A1	15	TSS1500	Island
cg04913265	-4.62219	0.782147	0.971294	JAM3	11	Body	Island
cg11806762	-0.653962	0.788244	0.971294	BDNF;BDNF;BDNF;BDNF;BDNF	11	Body;5'UTR;5'UTR;5'UTR;5'UTR
cg14729962	1.38077	0.789644	0.971294	DNAJC15;DNAJC15	13	5'UTR;1stExon	Island
cg22225943	-0.918371	0.791084	0.971294	IGF2AS;INS-IGF2;IGF2;IGF2AS;IGF2	11	Body;Body;5'UTR;Body;TSS200	S_Shore
cg04263436	-0.242661	0.791211	0.971294	B3GALT4	6	1stExon	Island
cg10890302	-4.34308	0.800018	0.973343	TNXB	6	Body	Island
cg10991578	0.754001	0.801106	0.973343	BDKRB2	14	TSS200
cg03553576	1.9862	0.809016	0.978652	LRRC14B	5	TSS1500	N_Shore
cg15212349	0.310062	0.809502	0.978652	SLC6A3	5	5'UTR	Island
cg20674327	0.723569	0.81186	0.979066	C7orf57	7	TSS1500	N_Shore
cg07112131	-1.5473	0.823917	0.988264	H2AFJ;H2AFJ	12	TSS1500;TSS1500	N_Shore
cg17416730	0.403513	0.825004	0.988264	B3GALT4	6	1stExon	Island
cg21289669	1.47291	0.82576	0.988264	TNXB	6	Body	Island
cg20125971	0.635828	0.82762	0.988264	PDCL2;PDCL2	4	5'UTR;1stExon
cg03760951	-0.894761	0.836147	0.992592	INS-IGF2;IGF2AS;IGF2;IGF2;IGF2AS;IGF2	11	Body;TSS1500;Body;5'UTR;TSS1500;TSS1500	Island
cg08820231	-2.31495	0.843473	0.992592	SLC26A10	12	TSS200	N_Shore
cg16723488	-1.47327	0.847584	0.992592	APOB	2	TSS200	Island
cg16934127	0.450861	0.850471	0.992592	HCCA2;LOC402778	11	Body;TSS1500	Island
cg20513976	1.55767	0.851669	0.992592	LIME1	20	TSS200	N_Shore
cg26263766	-0.339896	0.859849	0.993769	ZNF544	19	TSS1500	N_Shore
cg02269978	-0.929696	0.860114	0.993769	PPP1R2P1	6	Body	Island
cg03556669	-2.16689	0.862274	0.993769	TNXB	6	Body	Island
cg09080120	-0.730466	0.869844	0.993769	B3GALT4	6	1stExon	S_Shore
cg26055446	-0.494448	0.871124	0.993769	B3GALT4	6	1stExon	S_Shore
cg04972979	-0.967408	0.874118	0.993769	C20orf54;C20orf54	20	1stExon;5'UTR
cg00797104	0.933751	0.874357	0.993769	PPP1R2P1	6	Body	Island
cg23268197	-0.993927	0.876186	0.993769	INSL3	19	1stExon	Island
cg17369032	0.891614	0.877887	0.993769	NGFR	17	Body	Island
cg18085176	-0.675658	0.881305	0.993769	AFAP1;AFAP1	4	5'UTR;5'UTR	N_Shore
cg18319852	-1.46527	0.881305	0.993769	KIF25;KIF25	6	Body;Body	S_Shore
cg26643967	1.11066	0.890825	0.99756	SDHAF1	19	TSS1500	Island
cg08802841	-1.73018	0.90784	0.997684		12		S_Shore
cg00446123	-1.33236	0.911129	0.997684	LIME1	20	TSS200	N_Shore
cg26516004	-0.194149	0.912549	0.997684	CYP1A1	15	TSS1500	S_Shore
cg08754268	-0.561779	0.916273	0.997684	RAPGEF4;RAPGEF4	2	Body;Body
cg23942884	-0.594385	0.917182	0.997684	PPP1R2P1	6	Body	Island
cg02497785	-0.702622	0.922454	0.997684	ABCA13	7	Body	Island
cg08670281	0.786513	0.923605	0.997684	CYP4F11;CYP4F11	19	3'UTR;3'UTR	S_Shore
cg09926649	0.195018	0.928854	0.997684	COMT;COMT;COMT	22	5'UTR;TSS1500;TSS1500
cg27242132	0.763227	0.929835	0.997684	PRDM8;PRDM8	4	5'UTR;5'UTR	Island
cg05859777	-0.130811	0.933027	0.997684	INS-IGF2;IGF2AS;IGF2;IGF2;IGF2AS;IGF2	11	Body;TSS1500;Body;5'UTR;TSS1500;TSS1500	Island
cg23231692	-0.121533	0.934893	0.997684	DRD4	11	TSS1500	N_Shore
cg12223960	-0.138889	0.937646	0.997684	TNXB	6	Body	N_Shore
cg24639679	0.454787	0.937729	0.997684	PPP1R2P1	6	Body	Island
cg16133681	-0.591835	0.938512	0.997684	IFLTD1	12	TSS200
cg21642103	-0.396984	0.944554	0.997684	TNXB	6	Body	Island
cg18092474	-0.608711	0.9484	0.997684	CYP1A1	15	TSS1500	Island
cg23727072	-0.253019	0.948673	0.997684	CYP1A1	15	TSS1500	Island
cg19882268	-0.255737	0.952825	0.997684	B3GALT4	6	1stExon	S_Shore
cg21342636	-0.375417	0.956416	0.997684	TNXB	6	Body	Island
cg26126367	-0.0997505	0.961465	0.997684	SLC6A4	17	5'UTR	N_Shelf
cg18113826	0.252196	0.962513	0.997684	AIF1;AIF1;AIF1	6	Body;Body;Body	N_Shelf
cg00556112	-0.0572975	0.96262	0.997684	DRD4	11	TSS200	Island
cg14864167	-0.610739	0.962906	0.997684	PDE7A	8	Body	N_Shelf
cg24605046	-0.207419	0.96542	0.997684	B3GALT4	6	1stExon	S_Shore
cg27498387	0.266925	0.965564	0.997684	ANK1;ANK1;ANK1;ANK1;ANK1	8	TSS1500;TSS1500;TSS1500;TSS1500;Body	Island
cg14904662	-0.144295	0.967208	0.997684	ANK1;ANK1;ANK1;ANK1;ANK1	8	TSS1500;TSS1500;TSS1500;TSS1500;Body	Island
cg24481594	-0.224646	0.969287	0.997684	SKI	1	Body
cg19190762	-0.161095	0.978348	0.997684		13
cg06809326	-0.210848	0.978354	0.997684	CCDC144NL	17	TSS200	Island
cg15241779	-0.0821402	0.979582	0.997684	KLRD1;KLRD1;KLRD1	12	TSS1500;5'UTR;TSS1500
cg20339650	-0.0689412	0.982366	0.997684	INS-IGF2;IGF2AS;IGF2;IGF2;IGF2AS;IGF2	11	Body;TSS1500;Body;5'UTR;TSS1500;TSS1500	Island
cg12309668	0.190503	0.983159	0.997684	SORBS2;SORBS2;SORBS2;SORBS2;SORBS2;SORBS2;SORBS2	4	5'UTR;5'UTR;5'UTR;1stExon;TSS1500;1stExon;TSS1500
cg14196170	-0.128128	0.985901	0.997684	TNXB	6	Body	Island
cg11388320	-0.0722628	0.989667	0.997684	PRDM8;PRDM8	4	5'UTR;5'UTR	Island
cg18584905	0.0360269	0.989929	0.997684	SLC6A4	17	TSS1500	S_Shore
cg11924019	-0.0514297	0.991818	0.997684	CYP1A1	15	TSS1500	Island
cg10440639	-0.175171	0.993188	0.997684	RPH3AL	17	Body	N_Shelf
cg06825142	-0.00540513	0.996812	0.997684	DRD4	11	TSS200	Island
cg17403731	-0.0259908	0.997684	0.997684	HCN2	19	Body	Island

## Sheet: Table S9
Table S9. Association between prenatal SO2 exposure during the 2nd trimester and DNA methylation at candidate CpG sites at age 6
CpG site	Estimate	P-value	FDR corrected p-value	UCSC Reference Gene Name	Chromosome	UCSC gene reference group	Relation to UCSC CpG Island
cg18656024	-12.3986	0.00416259	0.777555	COL7A1	3	TSS1500	S_Shore
cg01132407	-11.291	0.0135721	0.777555	PDE6B;PDE6B;PDE6B	4	TSS1500;Body;Body	N_Shore
cg23950233	-18.9008	0.0149227	0.777555	B3GALT4	6	1stExon	S_Shore
cg07518714	-9.51013	0.0163167	0.777555	TNXB	6	Body	Island
cg13607226	-12.9813	0.0193244	0.777555	GGTA1	9	TSS1500	S_Shore
cg03537872	-7.34241	0.0195312	0.777555	SVOP	12	TSS200
cg15718572	-14.9959	0.0208048	0.777555	CR1L	1	TSS1500	N_Shore
cg13400512	-17.6196	0.0229997	0.777555	TNXB	6	Body	Island
cg04798102	-14.3213	0.0237768	0.777555	PLCH1;PLCH1;PLCH1	3	Body;Body;3'UTR
cg15793329	-13.7092	0.0243003	0.777555	TNXB	6	Body	Island
cg09935388	-8.19914	0.0297434	0.777555	GFI1;GFI1;GFI1	1	Body;Body;Body	Island
cg22878489	-10.1659	0.0332047	0.777555	B3GALT4	6	1stExon	S_Shore
cg06809326	-14.0316	0.0337027	0.777555	CCDC144NL	17	TSS200	Island
cg03127244	-10.1034	0.0360755	0.777555	B3GALT4	6	1stExon	S_Shore
cg23312397	-10.6435	0.0402817	0.777555	BDKRB2	14	TSS1500
cg16226644	-5.36283	0.04108	0.777555	B3GALT4	6	1stExon	S_Shore
cg06174989	-11.09	0.0421702	0.777555	LOC100130015;LOC100130015	16	TSS1500;TSS1500
cg03001875	1.37526	0.0432223	0.777555	TARBP1	1	1stExon	Island
cg21618521	-7.80651	0.0486985	0.777555	B3GALT4	6	1stExon	S_Shore
cg19628603	-8.68123	0.0521514	0.777555	PPP1R2P1	6	Body	Island
cg13787932	10.3318	0.0535379	0.777555	LRRC14B	5	1stExon	Island
cg15508379	-3.9061	0.0547768	0.777555	IGF2AS;INS-IGF2;IGF2;IGF2AS;IGF2	11	Body;Body;5'UTR;Body;TSS200	Island
cg18319852	-16.0064	0.056687	0.777555	KIF25;KIF25	6	Body;Body	S_Shore
cg18102337	-9.58601	0.0590228	0.777555	TNXB	6	Body	Island
cg16405454	-3.93767	0.0605376	0.777555	ANKK1	11	TSS1500	N_Shore
cg04753078	-13.3568	0.0621367	0.777555	TNXB	6	Body	Island
cg18569141	-7.07894	0.0637484	0.777555	SEMA4B	15	TSS200	Island
cg14023774	-5.9728	0.0649558	0.777555	B3GALT4	6	1stExon	S_Shore
cg15351009	13.7013	0.0652968	0.777555	LRRC14B	5	TSS200	N_Shore
cg26263766	-3.02477	0.0669526	0.777555	ZNF544	19	TSS1500	N_Shore
cg24010952	-8.14978	0.0758863	0.777555	BDKRB2	14	TSS1500
cg18942934	-7.84393	0.0760299	0.777555	PPP1R2P1	6	Body	Island
cg24696500	10.0923	0.077831	0.777555	LRRC14B	5	TSS200	N_Shore
cg02989255	-16.2372	0.0783102	0.777555	TNXB	6	Body	Island
cg01485117	-10.032	0.0789245	0.777555	TNXB	6	Body	Island
cg16834011	-5.3757	0.0806327	0.777555	COMT	22	5'UTR	S_Shelf
cg11251614	-2.16678	0.0829382	0.777555	PPIL1	6	Body	N_Shelf
cg03556669	-18.5664	0.0839244	0.777555	TNXB	6	Body	Island
cg03721978	-7.19181	0.0842846	0.777555	B3GALT4	6	1stExon	S_Shore
cg21342636	-10.1669	0.0852547	0.777555	TNXB	6	Body	Island
cg14560110	-14.2529	0.0896976	0.777555	CCDC144NL	17	TSS200	Island
cg02770061	-18.519	0.0909385	0.777555	PTPRN2;PTPRN2;PTPRN2	7	Body;Body;Body
cg18443893	5.90651	0.0919543	0.777555	LRRC14B	5	1stExon	Island
cg15287443	-9.08076	0.0971939	0.777555	NA	NA	NA	NA
cg16290904	1.03632	0.097428	0.777555	PXMP3;PXMP3;PXMP3;PXMP3	8	1stExon;5'UTR;1stExon;5'UTR	Island
cg20513976	11.7605	0.101457	0.777555	LIME1	20	TSS200	N_Shore
cg15196197	-15.1579	0.103196	0.777555	TNXB	6	Body	Island
cg10923662	-24.0529	0.10634	0.777555	TNXB	6	Body	Island
cg09989037	-13.0867	0.107137	0.777555	ST3GAL3;ST3GAL3;ST3GAL3;ST3GAL3;ST3GAL3;ST3GAL3;ST3GAL3;ST3GAL3;ST3GAL3;ST3GAL3	1	Body;Body;Body;Body;Body;Body;Body;Body;Body;Body
cg05030481	1.45521	0.108242	0.777555	SLC6A3	5	TSS200	Island
cg26866348	7.79723	0.109788	0.777555	LRRC14B	5	TSS200	N_Shore
cg16439823	-3.93078	0.110004	0.777555	SEMA4B	15	TSS200	Island
cg02497785	-9.92126	0.111113	0.777555	ABCA13	7	Body	Island
cg17103217	-5.4725	0.112971	0.777555	B3GALT4	6	1stExon	S_Shore
cg27387193	-15.9668	0.112994	0.777555	TNXB	6	Body	Island
cg15265085	-19.7731	0.113593	0.777555	TNXB	6	Body	Island
cg16090881	-4.95356	0.123157	0.79524	B3GALT4	6	1stExon	S_Shore
cg26866625	-12.4879	0.123435	0.79524	OR4P4	11	1stExon
cg09386376	-16.8389	0.12497	0.79524	DRD4	11	Body	Island
cg10365886	-22.2815	0.12589	0.79524	TNXB	6	Body	Island
cg14433983	-6.47266	0.128912	0.79524	DRD4	11	TSS1500	Island
cg07212818	-11.6158	0.132645	0.79524	DRD4	11	Body	Island
cg04972979	-7.91068	0.134081	0.79524	C20orf54;C20orf54	20	1stExon;5'UTR
cg00428296	-1.7427	0.138734	0.79524	PGBD5	1	TSS1500
cg19858576	8.25301	0.138995	0.79524	LRRC14B	5	1stExon	Island
cg24481594	7.38243	0.143649	0.79524	SKI	1	Body
cg24475062	-4.03162	0.145824	0.79524	TNXB	6	Body	N_Shore
cg19331221	-4.75396	0.146715	0.79524	SEMA4B	15	TSS200	Island
cg15730313	9.30451	0.147235	0.79524	LRRC14B;LRRC14B	5	1stExon;5'UTR	N_Shore
cg16810626	-10.3445	0.147768	0.79524	GATA4	8	Body
cg01368777	-2.21879	0.14816	0.79524	IGF2AS;INS-IGF2;IGF2;IGF2AS;IGF2	11	Body;Body;5'UTR;Body;TSS200	Island
cg21289669	-8.32908	0.150579	0.79524	TNXB	6	Body	Island
cg11335335	-10.2115	0.150826	0.79524	DRD4	11	Body	Island
cg04286337	-5.63164	0.156872	0.79524	TNXB	6	Body	N_Shore
cg22193912	-10.4772	0.15745	0.79524	MAFG;MAFG	17	5'UTR;TSS200	S_Shore
cg00446123	14.6051	0.157821	0.79524	LIME1	20	TSS200	N_Shore
cg22584138	-7.65421	0.158849	0.79524	SLC6A4	17	5'UTR	N_Shore
cg20528787	-13.0143	0.1631	0.796215	PTPRN2;PTPRN2;PTPRN2	7	Body;Body;Body
cg04262471	-1.83998	0.169212	0.806298	B3GALT4	6	1stExon	S_Shore
cg08085929	-2.30461	0.175318	0.814994	B3GALT4	6	1stExon	S_Shore
cg01337207	-15.9095	0.176949	0.814994	TNXB	6	Body	Island
cg13882090	-2.69958	0.182281	0.819013	B3GALT4	6	1stExon	S_Shore
cg12711961	7.41854	0.18422	0.819013	LRRC14B	5	TSS200	N_Shore
cg17352045	-8.3	0.184969	0.819013	PPP1R2P1	6	Body	Island
cg26975193	-1.24116	0.190311	0.819013	VIPR2	7	Body	S_Shore
cg21642103	-6.48705	0.190429	0.819013	TNXB	6	Body	Island
cg05717871	-12.4981	0.199346	0.838456	DRD4	11	Body	Island
cg26567012	-7.37654	0.202533	0.838456	GLRA1;GLRA1	5	3'UTR;3'UTR
cg20272155	-5.40891	0.203615	0.838456	HCCA2;LOC402778	11	Body;TSS200	Island
cg26266427	-13.4084	0.206147	0.838456	TNXB	6	Body	Island
cg14864167	14.3784	0.207573	0.838456	PDE7A	8	Body	N_Shelf
cg15892963	-4.12646	0.208751	0.838456	BDKRB2	14	TSS200
cg18693985	-6.54503	0.212178	0.843228	CPEB4	5	Body
cg01992382	-18.5168	0.213992	0.843228	TNXB	6	Body	Island
cg00163549	-3.47765	0.215658	0.843228	B3GALT4	6	1stExon	S_Shore
cg27542466	-3.29635	0.21688	0.843228	SEMA4B	15	TSS200	Island
cg02954987	-13.3662	0.222534	0.851588	LAMB2	3	TSS200
cg12882697	1.46875	0.225075	0.854583	SLC6A3	5	TSS200	Island
cg24366657	-1.55962	0.22699	0.855171	INS-IGF2;IGF2AS;IGF2;IGF2;IGF2AS;IGF2	11	Body;TSS1500;Body;5'UTR;TSS1500;TSS1500	Island
cg10075506	-19.3724	0.233779	0.859223	MYT1L	2	Body
cg00525277	-14.2189	0.235137	0.859223	TNXB	6	Body	Island
cg01033642	-1.95308	0.238403	0.860499	CMIP;CMIP	16	Body;Body
cg05951817	-6.91178	0.241484	0.860499	SLC6A4	17	5'UTR	N_Shore
cg13191115	-0.890008	0.244625	0.860499	SEMA4B	15	TSS200	Island
cg05016953	-1.15358	0.244952	0.860499	SLC6A4;SLC6A4	17	1stExon;5'UTR	Island
cg03855291	-11.1131	0.24611	0.860499	DRD4	11	Body	Island
cg15014577	-5.04817	0.250605	0.86372	TNXB	6	Body	Island
cg16158779	-3.88679	0.251411	0.86372	ANKK1	11	TSS200	Island
cg04263436	-0.91376	0.252409	0.86372	B3GALT4	6	1stExon	Island
cg03416665	1.61258	0.256161	0.86372	PDLIM5;PDLIM5;PDLIM5;PDLIM5;PDLIM5	4	5'UTR;Body;5'UTR;5'UTR;5'UTR	Island
cg10659464	-3.48843	0.266366	0.867441	INS-IGF2;IGF2AS;IGF2;IGF2;IGF2AS;IGF2	11	Body;TSS1500;Body;5'UTR;TSS1500;TSS1500	Island
cg18146737	-1.34926	0.267902	0.867441	GFI1;GFI1;GFI1	1	Body;Body;Body	Island
cg06400119	-10.5645	0.271299	0.867441	PTPRN2;PTPRN2;PTPRN2	7	Body;Body;Body
cg05075097	0.955547	0.274655	0.871777	INS-IGF2;INS-IGF2	11	Body;Body	N_Shelf
cg08670281	-7.76886	0.277074	0.871777	CYP4F11;CYP4F11	19	3'UTR;3'UTR	S_Shore
cg16449840	0.954213	0.279184	0.871777	COPZ1	12	TSS1500
cg13225565	-12.8542	0.288187	0.871777	RIN3	14	Body	Island
cg05820861	9.86546	0.289743	0.871777	C1QTNF9	13	TSS1500	Island
cg06753439	-3.35834	0.291734	0.871777	B3GALT4	6	1stExon	Island
cg14196170	-6.64678	0.293069	0.871777	TNXB	6	Body	Island
cg11791613	0.796043	0.301294	0.871777	TARBP1	1	1stExon	Island
cg06362282	-4.69426	0.302044	0.871777	B3GALT4	6	1stExon	S_Shore
cg16834823	-15.0337	0.303162	0.871777	TNXB	6	Body	Island
cg12484332	-2.04253	0.304594	0.871777	SLC6A3	5	5'UTR	N_Shore
cg12309668	8.0687	0.30535	0.871777	SORBS2;SORBS2;SORBS2;SORBS2;SORBS2;SORBS2;SORBS2	4	5'UTR;5'UTR;5'UTR;1stExon;TSS1500;1stExon;TSS1500
cg17369032	-5.17848	0.306361	0.871777	NGFR	17	Body	Island
cg03421270	-7.25695	0.309557	0.871777	TNXB	6	Body	Island
cg00057231	5.97641	0.309857	0.871777	COL7A1	3	Body	Island
cg01667319	1.40663	0.31005	0.871777	INS-IGF2;IGF2AS;IGF2;IGF2;IGF2AS;IGF2	11	Body;TSS1500;Body;5'UTR;TSS1500;TSS1500	Island
cg10890302	-15.1437	0.311539	0.871777	TNXB	6	Body	Island
cg20728696	-1.37934	0.314744	0.871777	INS-IGF2;IGF2;IGF2;IGF2	11	Body;Body;5'UTR;5'UTR	N_Shore
cg16133681	6.70373	0.316661	0.871777	IFLTD1	12	TSS200
cg11626629	1.04819	0.318779	0.871777	B3GALT4	6	1stExon	Island
cg15705054	1.28959	0.32069	0.871777	PBXIP1	1	5'UTR
cg18200150	5.09241	0.321087	0.871777	MYO1D	17	Body	N_Shore
cg22287492	3.60043	0.323829	0.872679	INS-IGF2;IGF2AS;IGF2;IGF2;IGF2AS;IGF2	11	Body;TSS1500;Body;5'UTR;TSS1500;TSS1500	Island
cg26055446	-2.61858	0.32501	0.872679	B3GALT4	6	1stExon	S_Shore
cg26205131	0.905123	0.332654	0.875854	SLC6A3	5	5'UTR	Island
cg23328613	-2.71338	0.333702	0.875854	COL7A1	3	TSS1500	S_Shore
cg07112131	-5.86762	0.333951	0.875854	H2AFJ;H2AFJ	12	TSS1500;TSS1500	N_Shore
cg25226226	-1.51328	0.335198	0.875854	NGFR	17	3'UTR	S_Shore
cg13921444	8.09081	0.337368	0.875854	SORBS2;SORBS2;SORBS2;SORBS2;SORBS2;SORBS2;SORBS2	4	5'UTR;5'UTR;5'UTR;1stExon;TSS1500;1stExon;TSS1500
cg20125971	2.44589	0.337523	0.875854	PDCL2;PDCL2	4	5'UTR;1stExon
cg06972911	-2.2119	0.338808	0.875854	FAM59A	18	TSS1500	S_Shore
cg24292351	-0.940201	0.344354	0.885482	INSL3	19	TSS200	Island
cg16918161	-0.854468	0.352166	0.900484	PDCL2	4	TSS200
cg01319701	-4.27862	0.353894	0.900484	C20orf54	20	TSS200
cg06201514	-14.9527	0.356985	0.903619	MYT1L	2	Body
cg08272835	-1.70158	0.364852	0.914012	PDCL2	4	TSS1500
cg04913265	13.0542	0.371771	0.920276	JAM3	11	Body	Island
cg04348265	7.03173	0.372133	0.920276	SORBS2;SORBS2;SORBS2;SORBS2;SORBS2;SORBS2;SORBS2	4	5'UTR;5'UTR;5'UTR;1stExon;TSS1500;1stExon;TSS1500
cg23586172	-4.63151	0.37465	0.920276	MSI2;MSI2	17	Body;Body
cg22992772	-8.7728	0.377544	0.920276	BAIAP2;BAIAP2;BAIAP2;BAIAP2	17	Body;Body;Body;Body	S_Shelf
cg03846408	-5.63967	0.383828	0.920276	HCCA2;LOC402778	11	Body;TSS200	Island
cg18285681	-2.28828	0.384168	0.920276	AMZ1	7	5'UTR	S_Shore
cg25913761	6.77311	0.391848	0.920276	SEMA4B	15	TSS1500	N_Shore
cg02916272	-4.10539	0.393596	0.920276	HCCA2;LOC402778	11	Body;TSS200	Island
cg06008511	-1.78617	0.395798	0.920276	SEMA4B	15	TSS1500	Island
cg18729787	-1.86955	0.396012	0.920276	B3GALT4	6	1stExon	S_Shore
cg21322022	-1.37109	0.397437	0.920276	DPP10	2	Body	S_Shore
cg19882268	-3.19643	0.397782	0.920276	B3GALT4	6	1stExon	S_Shore
cg16386523	5.09953	0.397826	0.920276	OR4C13	11	1stExon
cg13298116	-9.81611	0.399981	0.920276	EML3;MTA2	11	3'UTR;TSS1500	Island
cg10881128	3.55148	0.404427	0.920276	PTPRF;PTPRF	1	Body;Body	Island
cg02790305	5.7907	0.407712	0.920276	SORBS2;SORBS2;SORBS2;SORBS2;SORBS2;SORBS2;SORBS2	4	5'UTR;5'UTR;5'UTR;1stExon;TSS1500;1stExon;TSS1500
cg14544666	-7.75355	0.407789	0.920276	RASGEF1C	5	5'UTR	Island
cg18701449	-1.13828	0.414664	0.928694	TPH2	12	Body
cg04598517	1.48744	0.423106	0.936147	SLC6A3;SLC6A3	5	5'UTR;1stExon	Island
cg08966208	-2.91107	0.425	0.936147	HCCA2;LOC402778	11	Body;TSS200	Island
cg06463313	7.99798	0.42903	0.936147	PFKL;PFKL	21	Body;Body	Island
cg18460422	-5.36944	0.431952	0.936147	TNXB	6	Body	Island
cg25403205	-3.4024	0.434865	0.936147	AIF1;AIF1;AIF1	6	Body;Body;Body	N_Shelf
cg16906346	-7.47711	0.438437	0.936147	KIAA0319;KIAA0319;KIAA0319;KIAA0319;KIAA0319	6	TSS1500;TSS1500;TSS1500;TSS1500;TSS1500	S_Shore
cg03350299	-4.35357	0.439945	0.936147	APOB	2	TSS200	Island
cg09296957	-8.65567	0.441526	0.936147	ACY3	11	TSS200
cg08686462	-1.7626	0.442157	0.936147	INS-IGF2;IGF2;INS-IGF2	11	Body;TSS1500;Body
cg23979954	-3.78028	0.450747	0.937855	IFLTD1	12	TSS200
cg08873792	-4.21669	0.45349	0.937855	PPP1R2P1	6	Body	Island
cg20296524	0.642891	0.457119	0.940842	TARBP1	1	1stExon	Island
cg09762907	-1.45594	0.461367	0.942119	TRERF1	6	5'UTR
cg25154801	2.97823	0.466813	0.945834	ANK1;ANK1;ANK1;ANK1;ANK1	8	TSS1500;TSS1500;TSS1500;TSS1500;Body	Island
cg23231692	0.915132	0.482514	0.945834	DRD4	11	TSS1500	N_Shore
cg08802841	9.17168	0.483586	0.945834		12		S_Shore
cg15393937	-2.30235	0.483614	0.945834	INS-IGF2;IGF2AS;IGF2;IGF2;IGF2AS;IGF2	11	Body;TSS1500;Body;5'UTR;TSS1500;TSS1500	Island
cg13570656	5.09354	0.485605	0.945834	CYP1A1	15	TSS1500	Island
cg24605046	-2.90738	0.487852	0.945834	B3GALT4	6	1stExon	S_Shore
cg19563932	1.93621	0.489638	0.945834	AIF1;AIF1;AIF1	6	Body;1stExon;Body	N_Shelf
cg03078339	-1.01059	0.489957	0.945834	BDKRB2	14	TSS200
cg03909863	-1.45915	0.491141	0.945834	DRD4	11	Body	Island
cg26955540	5.36935	0.491366	0.945834	SEMA4B	15	TSS1500	N_Shore
cg20119532	-3.94866	0.494171	0.945834	C20orf54	20	TSS1500
cg08713711	-2.39188	0.49566	0.945834	SLC6A3	5	5'UTR	Island
cg18675097	-5.94577	0.496304	0.945834	NKAPL;NKAPL	6	5'UTR;1stExon	Island
cg18947527	-0.952498	0.49971	0.945834	PDCL2	4	TSS200
cg18085176	-2.67506	0.499902	0.945834	AFAP1;AFAP1	4	5'UTR;5'UTR	N_Shore
cg22859054	-1.28973	0.502071	0.945834	PPP1R2P1	6	Body	Island
cg07620573	9.00894	0.509314	0.945834	FGF12	3	Body
cg16928551	-1.32394	0.518639	0.945834	PPP1R2P1	6	Body	N_Shore
cg26785346	3.04401	0.519884	0.945834	SORBS2;SORBS2;SORBS2;SORBS2;SORBS2;SORBS2;SORBS2	4	5'UTR;5'UTR;5'UTR;1stExon;TSS1500;1stExon;TSS1500
cg10261205	5.85176	0.520458	0.945834	ATHL1	11	Body	Island
cg23130075	-6.00478	0.521068	0.945834	ACY3	11	TSS1500
cg05452899	-1.27101	0.527427	0.945834	INS-IGF2;IGF2AS;IGF2;IGF2;IGF2AS;IGF2	11	Body;TSS1500;Body;5'UTR;TSS1500;TSS1500	Island
cg04210284	0.419703	0.528652	0.945834	SLC6A3	5	TSS200	Island
cg15713058	-2.6488	0.530913	0.945834	PPP1R2P1	6	Body	Island
cg27147350	-1.557	0.532141	0.945834	B3GALT4	6	1stExon	S_Shore
cg26643967	-4.41694	0.533518	0.945834	SDHAF1	19	TSS1500	Island
cg10411146	4.98996	0.534131	0.945834	ATHL1	11	Body	Island
cg17416730	-0.986464	0.537621	0.945834	B3GALT4	6	1stExon	Island
cg04153489	2.16625	0.540737	0.945834	ANK1;ANK1;ANK1;ANK1;ANK1	8	TSS1500;TSS1500;TSS1500;TSS1500;Body	Island
cg21609804	-1.36282	0.540864	0.945834	MARK2;MARK2;MARK2;MARK2;MARK2	11	3'UTR;3'UTR;3'UTR;3'UTR;3'UTR	N_Shore
cg21237591	-1.66068	0.55374	0.945834	IGF2AS;INS-IGF2;IGF2;IGF2AS;IGF2	11	Body;Body;5'UTR;Body;TSS200	S_Shore
cg09694722	-0.889522	0.553989	0.945834	INS-IGF2;IGF2AS;IGF2;IGF2;IGF2AS;IGF2	11	Body;TSS1500;Body;5'UTR;TSS1500;TSS1500	Island
cg15472673	0.517383	0.554277	0.945834	GART;SON;GART;SON;GART;GART;GART;GART	21	1stExon;TSS1500;TSS1500;TSS1500;1stExon;5'UTR;5'UTR;TSS1500	Island
cg25163476	-0.723563	0.555474	0.945834	INS-IGF2;IGF2;IGF2AS;IGF2;IGF2AS;IGF2	11	Body;5'UTR;TSS200;5'UTR;TSS200;TSS1500	Island
cg11185456	-8.01959	0.559982	0.945834	DNHD1	11	Body	Island
cg10991578	-1.52845	0.560508	0.945834	BDKRB2	14	TSS200
cg17913386	3.9671	0.566485	0.945834	COL7A1	3	1stExon	Island
cg01438403	0.811742	0.576909	0.945834	NGFR	17	Body	S_Shore
cg05203776	-0.983783	0.580784	0.945834	IGF2AS;INS-IGF2;IGF2;IGF2;IGF2AS	11	Body;Body;5'UTR;TSS1500;Body	S_Shore
cg24917382	-1.10143	0.580978	0.945834	INS-IGF2;IGF2AS;IGF2;IGF2;IGF2AS;IGF2	11	Body;TSS1500;Body;5'UTR;TSS1500;TSS1500	Island
cg00350199	-4.09823	0.581105	0.945834	ACY3	11	TSS200
cg11806762	1.17636	0.581948	0.945834	BDNF;BDNF;BDNF;BDNF;BDNF	11	Body;5'UTR;5'UTR;5'UTR;5'UTR
cg26741280	0.937995	0.588533	0.945834	SLC6A4	17	TSS200	Island
cg11060379	-1.16351	0.589314	0.945834	PPP1R2P1	6	Body	Island
cg25775386	-1.52759	0.589778	0.945834	INSL3	19	Body	Island
cg23942884	-2.70165	0.590055	0.945834	PPP1R2P1	6	Body	Island
cg06825142	-0.639324	0.590105	0.945834	DRD4	11	TSS200	Island
cg12322132	0.667918	0.590306	0.945834	IGF2AS;INS-IGF2;IGF2;IGF2AS	11	Body;Body;5'UTR;Body	Island
cg03847932	-2.95056	0.592548	0.945834	PPP4R2	3	TSS1500	N_Shore
cg18092474	4.40425	0.593511	0.945834	CYP1A1	15	TSS1500	Island
cg17403731	4.17982	0.594708	0.945834	HCN2	19	Body	Island
cg11846236	3.70344	0.59806	0.945834	COL7A1	3	1stExon	Island
cg09169455	-5.2852	0.599844	0.945834	MYO10	5	Body
cg14904662	-1.59751	0.603927	0.945834	ANK1;ANK1;ANK1;ANK1;ANK1	8	TSS1500;TSS1500;TSS1500;TSS1500;Body	Island
cg10136166	0.682884	0.604495	0.945834	BREA2	8	TSS1500	S_Shore
cg03189210	0.59275	0.607954	0.945834	B3GALT4	6	1stExon	Island
cg09848324	0.685299	0.608072	0.945834	PDCL2	4	Body
cg04392082	4.12175	0.612491	0.945834	SORBS2;SORBS2;SORBS2;SORBS2;SORBS2;SORBS2;SORBS2	4	5'UTR;5'UTR;5'UTR;1stExon;TSS1500;1stExon;TSS1500
cg03934392	-2.35783	0.621983	0.945834	HCCA2;LOC402778;LOC402778	11	Body;5'UTR;1stExon	Island
cg03681383	-2.74342	0.6223	0.945834	IFLTD1	12	TSS200
cg24309555	-2.48103	0.623404	0.945834	APOB	2	TSS200	Island
cg02269978	-2.26071	0.625397	0.945834	PPP1R2P1	6	Body	Island
cg05403689	2.32546	0.628987	0.945834		12		S_Shore
cg00556112	0.518323	0.629024	0.945834	DRD4	11	TSS200	Island
cg13756879	0.541366	0.630127	0.945834	INS-IGF2;IGF2AS;IGF2;IGF2;IGF2AS;IGF2	11	Body;TSS1500;Body;5'UTR;TSS1500;TSS1500	Island
cg17852385	2.66417	0.631989	0.945834	CYP1A1	15	TSS1500	Island
cg24049888	-5.05207	0.635659	0.947639	POU2AF1;POU2AF1	11	1stExon;5'UTR
cg08269485	-3.63642	0.642062	0.953124	HCCA2;LOC402778	11	Body;TSS200	Island
cg12355172	-4.57639	0.646689	0.953124	ACY3	11	TSS200
cg07583420	0.377434	0.649523	0.953124	INS-IGF2;IGF2;IGF2;IGF2	11	Body;Body;5'UTR;5'UTR	N_Shore
cg25034155	-3.3906	0.650442	0.953124	ZMIZ1	10	5'UTR
cg00797104	-2.33208	0.652829	0.953124	PPP1R2P1	6	Body	Island
cg03760951	-1.69038	0.656333	0.953124	INS-IGF2;IGF2AS;IGF2;IGF2;IGF2AS;IGF2	11	Body;TSS1500;Body;5'UTR;TSS1500;TSS1500	Island
cg02682525	-1.1264	0.658487	0.953124	ANKK1	11	TSS1500	N_Shore
cg04870657	0.492154	0.660889	0.953124	BDKRB2	14	TSS200
cg11266682	4.75216	0.66115	0.953124	SLC2A9;SLC2A9	4	Body;Body	Island
cg20674327	1.16385	0.662872	0.953124	C7orf57	7	TSS1500	N_Shore
cg27644292	3.86341	0.674178	0.957601	SNRPN;SNRPN;SNRPN;SNRPN	15	5'UTR;5'UTR;5'UTR;5'UTR	N_Shore
cg12928379	0.429428	0.677079	0.957601	DRD4	11	TSS200	Island
cg11388320	2.03772	0.677443	0.957601	PRDM8;PRDM8	4	5'UTR;5'UTR	Island
cg25742037	3.31676	0.682229	0.957601	INS-IGF2;IGF2;INS-IGF2	11	Body;TSS1500;Body
cg10440639	7.27658	0.686287	0.957601	RPH3AL	17	Body	N_Shelf
cg19145218	-2.03971	0.686356	0.957601	C20orf54	20	TSS200
cg07876788	-5.39038	0.691807	0.957601	TMEM140	7	Body
cg04535902	-1.0479	0.694112	0.957601	GFI1;GFI1;GFI1	1	Body;Body;Body	Island
cg00158683	2.17507	0.695311	0.957601	COL7A1	3	TSS200	Island
cg19371526	-0.607671	0.698805	0.957601	INS-IGF2;IGF2AS;IGF2;IGF2;IGF2AS;IGF2	11	Body;TSS1500;Body;5'UTR;TSS1500;TSS1500	Island
cg27348223	-0.369855	0.700201	0.957601	SLC6A3	5	5'UTR	Island
cg03553576	-2.77712	0.700481	0.957601	LRRC14B	5	TSS1500	N_Shore
cg15241779	-1.08135	0.701224	0.957601	KLRD1;KLRD1;KLRD1	12	TSS1500;5'UTR;TSS1500
cg19992207	1.31177	0.70624	0.957601	ACOXL	2	Body	N_Shore
cg10374084	2.52467	0.70652	0.957601	C19orf41	19	1stExon	Island
cg08479688	0.269001	0.707363	0.957601	TARBP1	1	1stExon	Island
cg26223996	-0.286867	0.712232	0.959576	CLK3;CLK3	15	TSS1500;5'UTR	N_Shore
cg06373377	-0.501199	0.712868	0.959576	CDC20	1	Body	S_Shore
cg27037018	0.299278	0.71812	0.959576	SLC6A3	5	TSS200	Island
cg14729962	1.62845	0.72031	0.959576	DNAJC15;DNAJC15	13	5'UTR;1stExon	Island
cg25953672	-0.804375	0.723629	0.960885	PDCL2	4	TSS200
cg27034450	-0.974616	0.728475	0.964056	VPS28;VPS28	8	Body;Body	Island
cg08726248	-0.803384	0.740922	0.969943	DRD4	11	TSS1500	Island
cg27242132	2.51633	0.741037	0.969943	PRDM8;PRDM8	4	5'UTR;5'UTR	Island
cg10337079	0.487474	0.758963	0.978587	INS-IGF2;IGF2;IGF2;IGF2	11	Body;Body;5'UTR;5'UTR	N_Shore
cg03511628	-1.79619	0.759395	0.978587	NFATC1;NFATC1;NFATC1;NFATC1	18	Body;Body;Body;Body	S_Shore
cg00783104	0.918832	0.763752	0.978587	ANK1;ANK1;ANK1;ANK1;ANK1	8	TSS1500;TSS1500;TSS1500;TSS1500;Body	Island
cg06509661	0.346492	0.763997	0.978587	TARBP1	1	1stExon	Island
cg19211931	2.16697	0.766372	0.978587	DPP10	2	Body	N_Shore
cg01479232	-1.68525	0.76706	0.978587	C20orf54;C20orf54	20	1stExon;5'UTR
cg26611067	0.223926	0.771484	0.978587	TARBP1	1	1stExon	Island
cg23268197	-1.61749	0.772925	0.978587	INSL3	19	1stExon	Island
cg25725890	0.27166	0.773205	0.978587	SLC6A4	17	TSS200	Island
cg07143296	-0.220673	0.776768	0.980544	PCNXL3	11	TSS200	Island
cg05859777	-0.367155	0.788361	0.984932	INS-IGF2;IGF2AS;IGF2;IGF2;IGF2AS;IGF2	11	Body;TSS1500;Body;5'UTR;TSS1500;TSS1500	Island
cg00063006	-1.60593	0.788938	0.984932	PPP1R2P1	6	Body	Island
cg02762115	-1.02921	0.789319	0.984932	DRD4	11	Body	Island
cg01933073	-2.15935	0.790378	0.984932	SORBS2;SORBS2;SORBS2;SORBS2;SORBS2;SORBS2;SORBS2	4	5'UTR;5'UTR;5'UTR;1stExon;TSS1500;1stExon;TSS1500
cg09970590	0.626864	0.794543	0.98759	MEIS2;MEIS2;MEIS2;MEIS2;MEIS2;MEIS2;MEIS2	15	Body;Body;Body;Body;Body;Body;Body
cg17611045	2.86574	0.801097	0.99133	FGF12	3	Body
cg08820231	-2.58895	0.801631	0.99133	SLC26A10	12	TSS200	N_Shore
cg18584905	-0.610909	0.807548	0.99443	SLC6A4	17	TSS1500	S_Shore
cg23268677	0.300377	0.814736	0.995987	TXNRD2;COMT	22	Body;TSS200	Island
cg00997378	0.951668	0.817346	0.995987	SLC6A3	5	5'UTR	Island
cg14692377	0.368383	0.827638	0.995987	SLC6A4;SLC6A4	17	1stExon;5'UTR	Island
cg09080120	-0.79994	0.838244	0.995987	B3GALT4	6	1stExon	S_Shore
cg17707347	0.221523	0.839455	0.995987	TARBP1	1	TSS200	Island
cg25835179	-2.25182	0.840575	0.995987	ACY3	11	TSS200
cg12237140	-0.602496	0.845043	0.995987	KPTN	19	TSS1500	S_Shore
cg16934127	-0.407759	0.846219	0.995987	HCCA2;LOC402778	11	Body;TSS1500	Island
cg16723488	-1.30547	0.846385	0.995987	APOB	2	TSS200	Island
cg08835956	-1.22993	0.846783	0.995987	POU6F2;POU6F2	7	Body;Body
cg23905216	0.473018	0.850622	0.995987	INS-IGF2;IGF2AS;IGF2;IGF2;IGF2AS;IGF2	11	Body;TSS1500;Body;5'UTR;TSS1500;TSS1500	Island
cg10174482	0.457935	0.851334	0.995987	INSL3	19	TSS200	Island
cg26516004	0.291213	0.851334	0.995987	CYP1A1	15	TSS1500	S_Shore
cg14957943	-0.751512	0.853397	0.995987	COL7A1	3	TSS200	Island
cg24639679	-0.936408	0.854784	0.995987	PPP1R2P1	6	Body	Island
cg22549041	1.44838	0.856945	0.995987	CYP1A1	15	TSS1500	Island
cg19651219	1.30923	0.859598	0.995987	DPP10	2	Body	Island
cg17081778	-0.146623	0.860986	0.995987	AMZ1	7	5'UTR	Island
cg05549655	0.815766	0.863403	0.995987	CYP1A1	15	TSS1500	Island
cg23727072	-0.572035	0.868488	0.995987	CYP1A1	15	TSS1500	Island
cg16705086	0.339243	0.869446	0.995987	INSL3	19	Body	N_Shore
cg01239922	-1.06324	0.87059	0.995987	LRRC14B	5	TSS1500	N_Shore
cg19190762	-0.845805	0.871211	0.995987		13
cg12342675	2.48883	0.871486	0.995987	BICC1	10	Body
cg12074493	-0.324123	0.872283	0.995987	SLC6A4	17	TSS1500	S_Shore
cg13211181	-0.428834	0.872944	0.995987	IFLTD1	12	1stExon
cg18587973	-0.125571	0.874424	0.995987	CDADC1	13	Body	Island
cg27210657	-0.83449	0.877125	0.995987	C20orf54	20	TSS200
cg14791008	0.80035	0.880477	0.996465	TPH2	12	TSS1500
cg11924019	-0.641696	0.884254	0.996465	CYP1A1	15	TSS1500	Island
cg08479516	-0.921578	0.888836	0.996465	VIPR2	7	Body	Island
cg17462140	0.2618	0.890791	0.996465	IGF2AS;INS-IGF2;IGF2;IGF2AS;IGF2	11	Body;Body;5'UTR;Body;TSS200	Island
cg26299084	1.20556	0.892459	0.996465	PRDM8;PRDM8	4	5'UTR;TSS200	Island
cg21665744	-1.49408	0.893238	0.996465	POU6F2;POU6F2	7	Body;Body
cg12066473	0.281865	0.894111	0.996465	SORBS2;SORBS2;SORBS2;SORBS2;SORBS2;SORBS2;SORBS2	4	5'UTR;5'UTR;5'UTR;1stExon;TSS1500;1stExon;TSS1500
cg25520701	-0.112289	0.895999	0.996465	CREB5;CREB5;CREB5;CREB5	7	Body;Body;Body;Body
cg09926649	0.239722	0.900639	0.996888	COMT;COMT;COMT	22	5'UTR;TSS1500;TSS1500
cg26126367	0.22236	0.902482	0.996888	SLC6A4	17	5'UTR	N_Shelf
cg20295248	-1.51996	0.905838	0.996888	LOC149837	20	TSS200
cg06841846	0.181237	0.906197	0.996888	SLC6A4	17	TSS1500	S_Shore
cg20339650	-0.312434	0.909276	0.996888	INS-IGF2;IGF2AS;IGF2;IGF2;IGF2AS;IGF2	11	Body;TSS1500;Body;5'UTR;TSS1500;TSS1500	Island
cg02166532	-0.147864	0.915567	0.996888	INS-IGF2;IGF2;IGF2;IGF2;IGF2	11	Body;Body;5'UTR;5'UTR;1stExon	Island
cg13714586	-0.0628311	0.91608	0.996888	C8G;FBXW5	9	TSS1500;Body	Island
cg00089091	-0.244839	0.918061	0.996888	DPP10;DPP10	2	Body;Body	Island
cg24654266	-0.791422	0.918723	0.996888	DPP10	2	Body	Island
cg00178511	-0.315264	0.922834	0.996888	COL7A1	3	TSS200	Island
cg10501065	-0.192293	0.92512	0.996888	IGF2AS;INS-IGF2;IGF2;IGF2AS	11	Body;Body;5'UTR;Body	N_Shore
cg23501406	-0.26685	0.927473	0.996888	DRD4	11	TSS1500	Island
cg11425280	-0.0700046	0.937047	0.996888	CHST11	12	5'UTR	Island
cg05653018	0.177372	0.938044	0.996888	ELF3;ELF3	1	TSS200;TSS200
cg25457956	-0.0873036	0.942266	0.996888	BDNF;BDNF;BDNF;BDNF	11	TSS200;TSS1500;TSS1500;TSS1500	Island
cg10783204	0.160163	0.947583	0.996888	TNXB	6	Body	Island
cg26270195	-0.0798522	0.948882	0.996888	B3GALT4	6	1stExon	Island
cg22670147	0.417813	0.957102	0.996888	DPP10	2	Body	Island
cg25476565	-0.370462	0.957787	0.996888	ALDH7A1	5	Body	N_Shore
cg16357381	0.064384	0.958034	0.996888	COL7A1	3	TSS1500	Island
cg22225943	-0.159646	0.958245	0.996888	IGF2AS;INS-IGF2;IGF2;IGF2AS;IGF2	11	Body;Body;5'UTR;Body;TSS200	S_Shore
cg03108070	0.0724405	0.965171	0.996888	B3GALT4	6	1stExon	Island
cg07314988	0.470762	0.965451	0.996888	ATHL1	11	5'UTR	Island
cg27498387	-0.234802	0.965543	0.996888	ANK1;ANK1;ANK1;ANK1;ANK1	8	TSS1500;TSS1500;TSS1500;TSS1500;Body	Island
cg18113826	-0.202736	0.965718	0.996888	AIF1;AIF1;AIF1	6	Body;Body;Body	N_Shelf
cg15096815	0.0537337	0.967666	0.996888	JUN	1	TSS200	Island
cg15212349	0.04045	0.971475	0.996888	SLC6A3	5	5'UTR	Island
cg05554000	0.592527	0.973444	0.996888	VIPR2	7	Body	N_Shore
cg26984624	0.0947497	0.976445	0.996888	ANK1;ANK1;ANK1;ANK1;ANK1	8	TSS1500;TSS1500;TSS1500;TSS1500;Body	S_Shore
cg10984962	-0.049215	0.97683	0.996888	AGAP1;AGAP1	2	Body;Body
cg06061257	0.261985	0.978456	0.996888	SDK2	17	Body
cg06189133	-0.102239	0.982245	0.996888	INSL3	19	Body	Island
cg18421748	0.0517	0.983885	0.996888	BDKRB2	14	TSS1500
cg21132577	0.074437	0.987697	0.996888	MYOM2	8	5'UTR
cg12223960	-0.0211786	0.989174	0.996888	TNXB	6	Body	N_Shore
cg24047810	0.0282726	0.989181	0.996888	IGF2AS;INS-IGF2;IGF2;IGF2AS;IGF2	11	Body;Body;5'UTR;Body;TSS200	Island
cg19241689	0.0117711	0.99126	0.996888	B3GALT4	6	1stExon	Island
cg24431033	0.10524	0.992979	0.996888	TXNL1;TXNL1	18	TSS1500;TSS1500	S_Shore
cg01330016	-0.00726095	0.996577	0.996888	SLC6A4	17	5'UTR
cg08754268	-0.018322	0.996888	0.996888	RAPGEF4;RAPGEF4	2	Body;Body

## Sheet: Table S10
Table S10. Association between prenatal SO2 exposure during the 3rd trimester and DNA methylation at candidate CpG sites at age 6
CpG site	Estimate	P-value	FDR corrected p-value	UCSC Reference Gene Name	Chromosome	UCSC gene reference group	Relation to UCSC CpG Island
cg15393937	-11.0639	0.000784932	0.273833	INS-IGF2;IGF2AS;IGF2;IGF2;IGF2AS;IGF2	11	Body;TSS1500;Body;5'UTR;TSS1500;TSS1500	Island
cg06174989	-17.6043	0.00197089	0.273833	LOC100130015;LOC100130015	16	TSS1500;TSS1500
cg13400512	-23.9203	0.00354001	0.273833	TNXB	6	Body	Island
cg13607226	-17.1489	0.00357722	0.273833	GGTA1	9	TSS1500	S_Shore
cg03847932	-16.3211	0.00376143	0.273833	PPP4R2	3	TSS1500	N_Shore
cg07518714	-12.1491	0.0039441	0.273833	TNXB	6	Body	Island
cg04798102	-18.8609	0.00508941	0.276859	PLCH1;PLCH1;PLCH1	3	Body;Body;3'UTR
cg16834011	-8.87926	0.00594567	0.276859	COMT	22	5'UTR	S_Shelf
cg25034155	-20.7904	0.00693676	0.276859	ZMIZ1	10	5'UTR
cg22193912	-20.7172	0.00740829	0.276859	MAFG;MAFG	17	5'UTR;TSS200	S_Shore
cg20513976	20.0162	0.00794101	0.276859	LIME1	20	TSS200	N_Shore
cg15793329	-17.0666	0.00878425	0.276859	TNXB	6	Body	Island
cg01485117	-15.7231	0.00905309	0.276859	TNXB	6	Body	Island
cg15265085	-33.4743	0.0109731	0.276859	TNXB	6	Body	Island
cg24475062	-7.38464	0.0112017	0.276859	TNXB	6	Body	N_Shore
cg23950233	-21.1733	0.0116191	0.276859	B3GALT4	6	1stExon	S_Shore
cg18569141	-10.2225	0.0116402	0.276859	SEMA4B	15	TSS200	Island
cg10923662	-38.2869	0.0151422	0.276859	TNXB	6	Body	Island
cg03556669	-27.4881	0.0159707	0.276859	TNXB	6	Body	Island
cg01992382	-37.4763	0.0167452	0.276859	TNXB	6	Body	Island
cg15718572	-16.6689	0.0175369	0.276859	CR1L	1	TSS1500	N_Shore
cg09694722	-3.71195	0.0178867	0.276859	INS-IGF2;IGF2AS;IGF2;IGF2;IGF2AS;IGF2	11	Body;TSS1500;Body;5'UTR;TSS1500;TSS1500	Island
cg04753078	-18.0873	0.0179604	0.276859	TNXB	6	Body	Island
cg27387193	-25.1737	0.0184269	0.276859	TNXB	6	Body	Island
cg16834823	-36.0544	0.0185614	0.276859	TNXB	6	Body	Island
cg09989037	-20.2152	0.0190191	0.276859	ST3GAL3;ST3GAL3;ST3GAL3;ST3GAL3;ST3GAL3;ST3GAL3;ST3GAL3;ST3GAL3;ST3GAL3;ST3GAL3	1	Body;Body;Body;Body;Body;Body;Body;Body;Body;Body
cg03760951	-9.24417	0.0196344	0.276859	INS-IGF2;IGF2AS;IGF2;IGF2;IGF2AS;IGF2	11	Body;TSS1500;Body;5'UTR;TSS1500;TSS1500	Island
cg21342636	-14.5007	0.0212566	0.276859	TNXB	6	Body	Island
cg05820861	22.3356	0.0227141	0.276859	C1QTNF9	13	TSS1500	Island
cg23905216	-5.9693	0.0227739	0.276859	INS-IGF2;IGF2AS;IGF2;IGF2;IGF2AS;IGF2	11	Body;TSS1500;Body;5'UTR;TSS1500;TSS1500	Island
cg15196197	-22.5025	0.0230282	0.276859	TNXB	6	Body	Island
cg18102337	-12.285	0.0240047	0.276859	TNXB	6	Body	Island
cg05016953	-2.34906	0.0248315	0.276859	SLC6A4;SLC6A4	17	1stExon;5'UTR	Island
cg21618521	-9.53382	0.0251528	0.276859	B3GALT4	6	1stExon	S_Shore
cg15014577	-10.378	0.0251762	0.276859	TNXB	6	Body	Island
cg02989255	-22.0027	0.0256692	0.276859	TNXB	6	Body	Island
cg17103217	-8.16875	0.0263142	0.276859	B3GALT4	6	1stExon	S_Shore
cg01337207	-26.932	0.031363	0.295625	TNXB	6	Body	Island
cg03421270	-16.2208	0.0314413	0.295625	TNXB	6	Body	Island
cg00446123	23.5934	0.0319139	0.295625	LIME1	20	TSS200	N_Shore
cg22878489	-11.07	0.0323705	0.295625	B3GALT4	6	1stExon	S_Shore
cg03127244	-11.1523	0.0326033	0.295625	B3GALT4	6	1stExon	S_Shore
cg25226226	-3.50617	0.0345013	0.295625	NGFR	17	3'UTR	S_Shore
cg18656024	-10.18	0.0346721	0.295625	COL7A1	3	TSS1500	S_Shore
cg15892963	-7.31354	0.0358839	0.300449	BDKRB2	14	TSS200
cg09296957	-24.7872	0.0365691	0.300449	ACY3	11	TSS200
cg03078339	-3.20585	0.037674	0.300449	BDKRB2	14	TSS200
cg26266427	-23.324	0.0385398	0.302102	TNXB	6	Body	Island
cg10890302	-32.564	0.0398478	0.306261	TNXB	6	Body	Island
cg03721978	-9.14746	0.0410196	0.3067	B3GALT4	6	1stExon	S_Shore
cg01132407	-10.0339	0.0463337	0.331768	PDE6B;PDE6B;PDE6B	4	TSS1500;Body;Body	N_Shore
cg23130075	-19.6789	0.0464202	0.331768	ACY3	11	TSS1500
cg02954987	-23.1068	0.0476533	0.335645	LAMB2	3	TSS200
cg00525277	-25.1076	0.0489128	0.337176	TNXB	6	Body	Island
cg23727072	-7.15798	0.0492583	0.337176	CYP1A1	15	TSS1500	Island
cg24917382	-4.10673	0.0514065	0.346994	INS-IGF2;IGF2AS;IGF2;IGF2;IGF2AS;IGF2	11	Body;TSS1500;Body;5'UTR;TSS1500;TSS1500	Island
cg18675097	-17.8121	0.0541422	0.360454	NKAPL;NKAPL	6	5'UTR;1stExon	Island
cg16405454	-4.35679	0.0551442	0.362163	ANKK1	11	TSS1500	N_Shore
cg14544666	-18.6237	0.0610945	0.390093	RASGEF1C	5	5'UTR	Island
cg25835179	-21.9978	0.0630029	0.390093	ACY3	11	TSS200
cg00350199	-14.6097	0.0632806	0.390093	ACY3	11	TSS200
cg23586172	-10.2427	0.0648081	0.390571	MSI2;MSI2	17	Body;Body
cg21642103	-9.78491	0.0650952	0.390571	TNXB	6	Body	Island
cg19331221	-6.3853	0.0697058	0.395219	SEMA4B	15	TSS200	Island
cg26643967	-13.5724	0.0714349	0.395219	SDHAF1	19	TSS1500	Island
cg27498387	-10.3389	0.0723103	0.395219	ANK1;ANK1;ANK1;ANK1;ANK1	8	TSS1500;TSS1500;TSS1500;TSS1500;Body	Island
cg13298116	-22.2925	0.0724387	0.395219	EML3;MTA2	11	3'UTR;TSS1500	Island
cg17369032	-9.68866	0.0728244	0.395219	NGFR	17	Body	Island
cg10659464	-6.0143	0.0728575	0.395219	INS-IGF2;IGF2AS;IGF2;IGF2;IGF2AS;IGF2	11	Body;TSS1500;Body;5'UTR;TSS1500;TSS1500	Island
cg12355172	-18.9755	0.07303	0.395219	ACY3	11	TSS200
cg27542466	-5.1206	0.0731888	0.395219	SEMA4B	15	TSS200	Island
cg15508379	-3.90799	0.0775517	0.414177	IGF2AS;INS-IGF2;IGF2;IGF2AS;IGF2	11	Body;Body;5'UTR;Body;TSS200	Island
cg11251614	-2.37667	0.0792087	0.418429	PPIL1	6	Body	N_Shelf
cg24481594	9.40665	0.0836947	0.437372	SKI	1	Body
cg07620573	24.9666	0.085657	0.438203	FGF12	3	Body
cg20339650	-4.9819	0.0867445	0.439144	INS-IGF2;IGF2AS;IGF2;IGF2;IGF2AS;IGF2	11	Body;TSS1500;Body;5'UTR;TSS1500;TSS1500	Island
cg10365886	-26.5215	0.0916613	0.453683	TNXB	6	Body	Island
cg14864167	20.6644	0.0917317	0.453683	PDE7A	8	Body	N_Shelf
cg25913761	14.1438	0.0939479	0.456587	SEMA4B	15	TSS1500	N_Shore
cg12484332	-3.53285	0.097175	0.467595	SLC6A3	5	5'UTR	N_Shore
cg17611045	19.8669	0.100406	0.476289	FGF12	3	Body
cg19882268	-6.6178	0.101283	0.476289	B3GALT4	6	1stExon	S_Shore
cg03001875	1.21838	0.102058	0.476289	TARBP1	1	1stExon	Island
cg06972911	-3.98232	0.107753	0.488088	FAM59A	18	TSS1500	S_Shore
cg22992772	-17.0704	0.108464	0.488088	BAIAP2;BAIAP2;BAIAP2;BAIAP2	17	Body;Body;Body;Body	S_Shelf
cg26984624	-5.43531	0.111363	0.490438	ANK1;ANK1;ANK1;ANK1;ANK1	8	TSS1500;TSS1500;TSS1500;TSS1500;Body	S_Shore
cg01368777	-2.63102	0.112576	0.490438	IGF2AS;INS-IGF2;IGF2;IGF2AS;IGF2	11	Body;Body;5'UTR;Body;TSS200	Island
cg21289669	-9.73094	0.12039	0.508778	TNXB	6	Body	Island
cg03350299	-9.19524	0.127497	0.528957	APOB	2	TSS200	Island
cg04348265	12.861	0.127797	0.528957	SORBS2;SORBS2;SORBS2;SORBS2;SORBS2;SORBS2;SORBS2	4	5'UTR;5'UTR;5'UTR;1stExon;TSS1500;1stExon;TSS1500
cg26955540	12.6648	0.129084	0.528957	SEMA4B	15	TSS1500	N_Shore
cg18584905	-4.05368	0.129518	0.528957	SLC6A4	17	TSS1500	S_Shore
cg20728696	-2.21713	0.132449	0.533181	INS-IGF2;IGF2;IGF2;IGF2	11	Body;Body;5'UTR;5'UTR	N_Shore
cg02762115	-6.16203	0.133679	0.533181	DRD4	11	Body	Island
cg11626629	1.67957	0.137028	0.534335	B3GALT4	6	1stExon	Island
cg00163549	-4.48479	0.138852	0.534335	B3GALT4	6	1stExon	S_Shore
cg03189210	1.8135	0.142029	0.534335	B3GALT4	6	1stExon	Island
cg01033642	-2.6201	0.142312	0.534335	CMIP;CMIP	16	Body;Body
cg04262471	-2.12158	0.142929	0.534335	B3GALT4	6	1stExon	S_Shore
cg14433983	-6.73257	0.145714	0.540586	DRD4	11	TSS1500	Island
cg16918161	-1.42579	0.14842	0.546457	PDCL2	4	TSS200
cg17416730	-2.45931	0.151179	0.549057	B3GALT4	6	1stExon	Island
cg03681383	-8.49178	0.154068	0.550567	IFLTD1	12	TSS200
cg13921444	12.7433	0.160083	0.56377	SORBS2;SORBS2;SORBS2;SORBS2;SORBS2;SORBS2;SORBS2	4	5'UTR;5'UTR;5'UTR;1stExon;TSS1500;1stExon;TSS1500
cg02770061	-16.5152	0.167313	0.577215	PTPRN2;PTPRN2;PTPRN2	7	Body;Body;Body
cg23312397	-7.85994	0.169639	0.577215	BDKRB2	14	TSS1500
cg05452899	-2.95159	0.171122	0.577215	INS-IGF2;IGF2AS;IGF2;IGF2;IGF2AS;IGF2	11	Body;TSS1500;Body;5'UTR;TSS1500;TSS1500	Island
cg25163476	-1.79011	0.173631	0.577215	INS-IGF2;IGF2;IGF2AS;IGF2;IGF2AS;IGF2	11	Body;5'UTR;TSS200;5'UTR;TSS200;TSS1500	Island
cg13225565	-17.6998	0.175038	0.577215	RIN3	14	Body	Island
cg03934392	-6.93813	0.175664	0.577215	HCCA2;LOC402778;LOC402778	11	Body;5'UTR;1stExon	Island
cg14196170	-9.21334	0.176511	0.577215	TNXB	6	Body	Island
cg19371526	-2.2564	0.179692	0.582201	INS-IGF2;IGF2AS;IGF2;IGF2;IGF2AS;IGF2	11	Body;TSS1500;Body;5'UTR;TSS1500;TSS1500	Island
cg24010952	-6.70847	0.182127	0.582677	BDKRB2	14	TSS1500
cg09935388	-5.55967	0.183435	0.582677	GFI1;GFI1;GFI1	1	Body;Body;Body	Island
cg05075097	1.24832	0.186218	0.587247	INS-IGF2;INS-IGF2	11	Body;Body	N_Shelf
cg13191115	-1.08801	0.188271	0.587247	SEMA4B	15	TSS200	Island
cg15287443	-7.82894	0.190545	0.587247	NA	NA	NA	NA
cg05030481	1.2903	0.191831	0.587247	SLC6A3	5	TSS200	Island
cg10261205	12.6188	0.196959	0.587247	ATHL1	11	Body	Island
cg24309555	-6.97839	0.197919	0.587247	APOB	2	TSS200	Island
cg06362282	-6.30613	0.198978	0.587247	B3GALT4	6	1stExon	S_Shore
cg11335335	-9.92617	0.199068	0.587247	DRD4	11	Body	Island
cg26975193	-1.31851	0.199596	0.587247	VIPR2	7	Body	S_Shore
cg11791613	1.06619	0.199653	0.587247	TARBP1	1	1stExon	Island
cg16934127	-2.88137	0.200779	0.587247	HCCA2;LOC402778	11	Body;TSS1500	Island
cg18146737	-1.67744	0.202561	0.587247	GFI1;GFI1;GFI1	1	Body;Body;Body	Island
cg05859777	-1.85947	0.204615	0.587247	INS-IGF2;IGF2AS;IGF2;IGF2;IGF2AS;IGF2	11	Body;TSS1500;Body;5'UTR;TSS1500;TSS1500	Island
cg05951817	-8.09979	0.204665	0.587247	SLC6A4	17	5'UTR	N_Shore
cg18460422	-9.3109	0.205416	0.587247	TNXB	6	Body	Island
cg14904662	-4.15889	0.208385	0.588957	ANK1;ANK1;ANK1;ANK1;ANK1	8	TSS1500;TSS1500;TSS1500;TSS1500;Body	Island
cg17462140	-2.56999	0.208437	0.588957	IGF2AS;INS-IGF2;IGF2;IGF2AS;IGF2	11	Body;Body;5'UTR;Body;TSS200	Island
cg09762907	-2.664	0.210286	0.589399	TRERF1	6	5'UTR
cg03855291	-12.937	0.212239	0.589399	DRD4	11	Body	Island
cg18693985	-7.08229	0.213042	0.589399	CPEB4	5	Body
cg23268677	1.69628	0.217188	0.596346	TXNRD2;COMT	22	Body;TSS200	Island
cg26866625	-10.8266	0.220944	0.603252	OR4P4	11	1stExon
cg23501406	-3.82374	0.223832	0.607628	DRD4	11	TSS1500	Island
cg06753439	-4.17819	0.225048	0.607628	B3GALT4	6	1stExon	Island
cg04286337	-5.22596	0.227475	0.609226	TNXB	6	Body	N_Shore
cg04263436	-1.04197	0.228146	0.609226	B3GALT4	6	1stExon	Island
cg11266682	-13.9615	0.230542	0.610105	SLC2A9;SLC2A9	4	Body;Body	Island
cg20272155	-5.49203	0.234463	0.612867	HCCA2;LOC402778	11	Body;TSS200	Island
cg24431033	15.2127	0.235729	0.612867	TXNL1;TXNL1	18	TSS1500;TSS1500	S_Shore
cg23979954	-6.40207	0.235815	0.612867	IFLTD1	12	TSS200
cg24292351	-1.26666	0.238211	0.615802	INSL3	19	TSS200	Island
cg00089091	-2.98964	0.241778	0.618681	DPP10;DPP10	2	Body;Body	Island
cg16090881	-4.09637	0.243134	0.618681	B3GALT4	6	1stExon	S_Shore
cg26785346	5.91736	0.24523	0.620739	SORBS2;SORBS2;SORBS2;SORBS2;SORBS2;SORBS2;SORBS2	4	5'UTR;5'UTR;5'UTR;1stExon;TSS1500;1stExon;TSS1500
cg01319701	-5.72056	0.25128	0.625421	C20orf54	20	TSS200
cg10075506	-20.1889	0.252754	0.625421	MYT1L	2	Body
cg16810626	-8.90697	0.253063	0.625421	GATA4	8	Body
cg26263766	-2.07385	0.253799	0.625421	ZNF544	19	TSS1500	N_Shore
cg27147350	-3.04635	0.256334	0.626022	B3GALT4	6	1stExon	S_Shore
cg09926649	-2.33136	0.258201	0.627428	COMT;COMT;COMT	22	5'UTR;TSS1500;TSS1500
cg06400119	-11.6937	0.261159	0.631459	PTPRN2;PTPRN2;PTPRN2	7	Body;Body;Body
cg22584138	-6.61818	0.263723	0.634503	SLC6A4	17	5'UTR	N_Shore
cg19211931	-8.4767	0.279788	0.66714	DPP10	2	Body	N_Shore
cg07212818	-9.07439	0.282473	0.669489	DRD4	11	Body	Island
cg20296524	1.00018	0.283775	0.669489	TARBP1	1	1stExon	Island
cg21609804	-2.52566	0.293217	0.685298	MARK2;MARK2;MARK2;MARK2;MARK2	11	3'UTR;3'UTR;3'UTR;3'UTR;3'UTR	N_Shore
cg16290904	0.718987	0.294706	0.685298	PXMP3;PXMP3;PXMP3;PXMP3	8	1stExon;5'UTR;1stExon;5'UTR	Island
cg20528787	-10.5851	0.298476	0.689383	PTPRN2;PTPRN2;PTPRN2	7	Body;Body;Body
cg25520701	-0.954808	0.301433	0.691021	CREB5;CREB5;CREB5;CREB5	7	Body;Body;Body;Body
cg15713058	4.66017	0.306841	0.693708	PPP1R2P1	6	Body	Island
cg18701449	-1.54137	0.306887	0.693708	TPH2	12	Body
cg16723488	-7.3714	0.309344	0.69407	APOB	2	TSS200	Island
cg20295248	13.9827	0.311839	0.69407	LOC149837	20	TSS200
cg08272835	-2.05235	0.312652	0.69407	PDCL2	4	TSS1500
cg00783104	-3.32236	0.31276	0.69407	ANK1;ANK1;ANK1;ANK1;ANK1	8	TSS1500;TSS1500;TSS1500;TSS1500;Body	Island
cg04972979	-5.74611	0.319961	0.706823	C20orf54;C20orf54	20	1stExon;5'UTR
cg25403205	-4.66438	0.322061	0.707429	AIF1;AIF1;AIF1	6	Body;Body;Body	N_Shelf
cg08726248	-2.54288	0.331361	0.710788	DRD4	11	TSS1500	Island
cg12309668	8.29017	0.331702	0.710788	SORBS2;SORBS2;SORBS2;SORBS2;SORBS2;SORBS2;SORBS2	4	5'UTR;5'UTR;5'UTR;1stExon;TSS1500;1stExon;TSS1500
cg19190762	5.44114	0.332739	0.710788		13
cg16158779	-3.55478	0.334627	0.710788	ANKK1	11	TSS200	Island
cg18319852	-8.96029	0.334746	0.710788	KIF25;KIF25	6	Body;Body	S_Shore
cg17913386	7.20192	0.334919	0.710788	COL7A1	3	1stExon	Island
cg02916272	-4.9888	0.33825	0.712149	HCCA2;LOC402778	11	Body;TSS200	Island
cg06201514	-16.8355	0.338491	0.712149	MYT1L	2	Body
cg17707347	1.11669	0.343081	0.715648	TARBP1	1	TSS200	Island
cg11388320	-5.00781	0.343099	0.715648	PRDM8;PRDM8	4	5'UTR;5'UTR	Island
cg10411146	8.14444	0.347474	0.71653	ATHL1	11	Body	Island
cg24366657	-1.3187	0.348122	0.71653	INS-IGF2;IGF2AS;IGF2;IGF2;IGF2AS;IGF2	11	Body;TSS1500;Body;5'UTR;TSS1500;TSS1500	Island
cg09386376	-11.2495	0.349708	0.71653	DRD4	11	Body	Island
cg12074493	2.01501	0.353586	0.716726	SLC6A4	17	TSS1500	S_Shore
cg24654266	-7.73092	0.354811	0.716726	DPP10	2	Body	Island
cg01479232	5.62051	0.359435	0.716726	C20orf54;C20orf54	20	1stExon;5'UTR
cg08085929	-1.69786	0.360602	0.716726	B3GALT4	6	1stExon	S_Shore
cg02790305	6.91604	0.361171	0.716726	SORBS2;SORBS2;SORBS2;SORBS2;SORBS2;SORBS2;SORBS2	4	5'UTR;5'UTR;5'UTR;1stExon;TSS1500;1stExon;TSS1500
cg02166532	-1.37177	0.361312	0.716726	INS-IGF2;IGF2;IGF2;IGF2;IGF2	11	Body;Body;5'UTR;5'UTR;1stExon	Island
cg10783204	-2.37215	0.366193	0.720018	TNXB	6	Body	Island
cg08754268	-4.57246	0.366389	0.720018	RAPGEF4;RAPGEF4	2	Body;Body
cg10337079	-1.53539	0.370132	0.721721	INS-IGF2;IGF2;IGF2;IGF2	11	Body;Body;5'UTR;5'UTR	N_Shore
cg25775386	-2.73592	0.371256	0.721721	INSL3	19	Body	Island
cg00158683	5.23357	0.382523	0.737771	COL7A1	3	TSS200	Island
cg00428296	-1.11812	0.385994	0.741475	PGBD5	1	TSS1500
cg27242132	-7.07343	0.389249	0.742903	PRDM8;PRDM8	4	5'UTR;5'UTR	Island
cg26611067	0.70723	0.395224	0.742903	TARBP1	1	1stExon	Island
cg27037018	0.756485	0.397922	0.742903	SLC6A3	5	TSS200	Island
cg13756879	-1.02484	0.398718	0.742903	INS-IGF2;IGF2AS;IGF2;IGF2;IGF2AS;IGF2	11	Body;TSS1500;Body;5'UTR;TSS1500;TSS1500	Island
cg14023774	-3.02019	0.398759	0.742903	B3GALT4	6	1stExon	S_Shore
cg03846408	-5.91702	0.399498	0.742903	HCCA2;LOC402778	11	Body;TSS200	Island
cg10984962	-1.53907	0.399637	0.742903	AGAP1;AGAP1	2	Body;Body
cg22287492	-3.3261	0.401433	0.742903	INS-IGF2;IGF2AS;IGF2;IGF2;IGF2AS;IGF2	11	Body;TSS1500;Body;5'UTR;TSS1500;TSS1500	Island
cg03537872	-2.95301	0.402847	0.742903	SVOP	12	TSS200
cg06809326	-6.16145	0.402977	0.742903	CCDC144NL	17	TSS200	Island
cg26126367	1.61678	0.408862	0.744221	SLC6A4	17	5'UTR	N_Shelf
cg05403689	-4.27182	0.411417	0.746077		12		S_Shore
cg26741280	1.53138	0.41395	0.74788	SLC6A4	17	TSS200	Island
cg22670147	-6.81975	0.415706	0.748271	DPP10	2	Body	Island
cg24605046	-3.6348	0.423141	0.756054	B3GALT4	6	1stExon	S_Shore
cg02497785	-5.4501	0.426037	0.757813	ABCA13	7	Body	Island
cg21237591	-2.38398	0.432041	0.757813	IGF2AS;INS-IGF2;IGF2;IGF2AS;IGF2	11	Body;Body;5'UTR;Body;TSS200	S_Shore
cg18942934	-3.83163	0.432697	0.757813	PPP1R2P1	6	Body	Island
cg27034450	-2.37506	0.433481	0.757813	VPS28;VPS28	8	Body;Body	Island
cg00057231	4.97152	0.437297	0.761743	COL7A1	3	Body	Island
cg18113826	-3.89718	0.444014	0.765216	AIF1;AIF1;AIF1	6	Body;Body;Body	N_Shelf
cg06825142	-0.979097	0.445677	0.765368	DRD4	11	TSS200	Island
cg26299084	-7.30858	0.447742	0.766206	PRDM8;PRDM8	4	5'UTR;TSS200	Island
cg10501065	-1.64717	0.455861	0.772562	IGF2AS;INS-IGF2;IGF2;IGF2AS	11	Body;Body;5'UTR;Body	N_Shore
cg05717871	-7.91636	0.457002	0.772562	DRD4	11	Body	Island
cg16226644	-2.16823	0.45827	0.772562	B3GALT4	6	1stExon	S_Shore
cg09080120	3.131	0.459404	0.772562	B3GALT4	6	1stExon	S_Shore
cg23231692	1.0329	0.464545	0.775899	DRD4	11	TSS1500	N_Shore
cg06509661	0.911931	0.464582	0.775899	TARBP1	1	1stExon	Island
cg26567012	-4.57653	0.469455	0.778686	GLRA1;GLRA1	5	3'UTR;3'UTR
cg09970590	-1.85801	0.475007	0.779551	MEIS2;MEIS2;MEIS2;MEIS2;MEIS2;MEIS2;MEIS2	15	Body;Body;Body;Body;Body;Body;Body
cg08802841	-10.1111	0.476164	0.779551		12		S_Shore
cg14729962	3.50124	0.476392	0.779551	DNAJC15;DNAJC15	13	5'UTR;1stExon	Island
cg18947527	-1.06352	0.486862	0.791424	PDCL2	4	TSS200
cg04870657	-0.843727	0.486905	0.791424	BDKRB2	14	TSS200
cg25953672	1.69976	0.489507	0.793001	PDCL2	4	TSS200
cg15472673	0.630474	0.505929	0.806557	GART;SON;GART;SON;GART;GART;GART;GART	21	1stExon;TSS1500;TSS1500;TSS1500;1stExon;5'UTR;5'UTR;TSS1500	Island
cg10374084	4.81117	0.507094	0.806557	C19orf41	19	1stExon	Island
cg26205131	0.671854	0.508707	0.806557	SLC6A3	5	5'UTR	Island
cg11806762	1.5272	0.509286	0.806557	BDNF;BDNF;BDNF;BDNF;BDNF	11	Body;5'UTR;5'UTR;5'UTR;5'UTR
cg18421748	-1.81943	0.510654	0.806557	BDKRB2	14	TSS1500
cg12322132	0.867656	0.518433	0.806557	IGF2AS;INS-IGF2;IGF2;IGF2AS	11	Body;Body;5'UTR;Body	Island
cg10440639	12.5836	0.51859	0.806557	RPH3AL	17	Body	N_Shelf
cg15096815	-0.920087	0.520724	0.806557	JUN	1	TSS200	Island
cg08670281	-4.95678	0.524773	0.806557	CYP4F11;CYP4F11	19	3'UTR;3'UTR	S_Shore
cg12342675	10.4839	0.528477	0.806557	BICC1	10	Body
cg18285681	-1.79997	0.528861	0.806557	AMZ1	7	5'UTR	S_Shore
cg08966208	-2.49367	0.529185	0.806557	HCCA2;LOC402778	11	Body;TSS200	Island
cg04153489	-2.37722	0.535753	0.806557	ANK1;ANK1;ANK1;ANK1;ANK1	8	TSS1500;TSS1500;TSS1500;TSS1500;Body	Island
cg05203776	-1.19327	0.536419	0.806557	IGF2AS;INS-IGF2;IGF2;IGF2;IGF2AS	11	Body;Body;5'UTR;TSS1500;Body	S_Shore
cg06061257	6.46666	0.537496	0.806557	SDK2	17	Body
cg07314988	7.1966	0.540202	0.806557	ATHL1	11	5'UTR	Island
cg17852385	3.68434	0.540797	0.806557	CYP1A1	15	TSS1500	Island
cg04392082	5.38635	0.54112	0.806557	SORBS2;SORBS2;SORBS2;SORBS2;SORBS2;SORBS2;SORBS2	4	5'UTR;5'UTR;5'UTR;1stExon;TSS1500;1stExon;TSS1500
cg13882090	-1.35009	0.542604	0.806557	B3GALT4	6	1stExon	S_Shore
cg03511628	-3.86255	0.542662	0.806557	NFATC1;NFATC1;NFATC1;NFATC1	18	Body;Body;Body;Body	S_Shore
cg21665744	7.26777	0.546002	0.806557	POU6F2;POU6F2	7	Body;Body
cg16357381	0.792707	0.54903	0.807626	COL7A1	3	TSS1500	Island
cg08873792	3.64115	0.551063	0.807626	PPP1R2P1	6	Body	Island
cg03108070	1.06764	0.551712	0.807626	B3GALT4	6	1stExon	Island
cg18200150	3.09709	0.579689	0.840651	MYO1D	17	Body	N_Shore
cg26270195	0.737935	0.583883	0.842038	B3GALT4	6	1stExon	Island
cg07112131	3.59033	0.587301	0.844463	H2AFJ;H2AFJ	12	TSS1500;TSS1500	N_Shore
cg16439823	-1.40876	0.603442	0.860244	SEMA4B	15	TSS200	Island
cg11846236	3.9526	0.603771	0.860244	COL7A1	3	1stExon	Island
cg23268197	-3.1357	0.605357	0.860244	INSL3	19	1stExon	Island
cg10991578	-1.45772	0.608792	0.861562	BDKRB2	14	TSS200
cg13714586	0.323221	0.616426	0.861562	C8G;FBXW5	9	TSS1500;Body	Island
cg22859054	-1.04438	0.616629	0.861562	PPP1R2P1	6	Body	Island
cg26055446	-1.44757	0.617642	0.861562	B3GALT4	6	1stExon	S_Shore
cg11924019	-2.33905	0.623927	0.861562	CYP1A1	15	TSS1500	Island
cg24049888	-5.66407	0.624115	0.861562	POU2AF1;POU2AF1	11	1stExon;5'UTR
cg20119532	-3.05738	0.625924	0.861562	C20orf54	20	TSS1500
cg09848324	0.704018	0.627056	0.861562	PDCL2	4	Body
cg14957943	2.12818	0.628798	0.861562	COL7A1	3	TSS200	Island
cg24639679	2.67324	0.62933	0.861562	PPP1R2P1	6	Body	Island
cg16449840	0.457271	0.634788	0.862126	COPZ1	12	TSS1500
cg18729787	-1.13211	0.636678	0.862126	B3GALT4	6	1stExon	S_Shore
cg19992207	-1.77453	0.637921	0.862126	ACOXL	2	Body	N_Shore
cg03553576	-3.67891	0.63813	0.862126	LRRC14B	5	TSS1500	N_Shore
cg08269485	-3.89186	0.646332	0.863826	HCCA2;LOC402778	11	Body;TSS200	Island
cg16133681	-3.34854	0.646477	0.863826	IFLTD1	12	TSS200
cg27644292	-4.56149	0.646954	0.863826	SNRPN;SNRPN;SNRPN;SNRPN	15	5'UTR;5'UTR;5'UTR;5'UTR	N_Shore
cg00178511	1.61344	0.646981	0.863826	COL7A1	3	TSS200	Island
cg01438403	-0.714648	0.650753	0.864114	NGFR	17	Body	S_Shore
cg00797104	2.50051	0.656393	0.867177	PPP1R2P1	6	Body	Island
cg04598517	-0.877225	0.664067	0.874624	SLC6A3;SLC6A3	5	5'UTR;1stExon	Island
cg01667319	0.637672	0.67317	0.884185	INS-IGF2;IGF2AS;IGF2;IGF2;IGF2AS;IGF2	11	Body;TSS1500;Body;5'UTR;TSS1500;TSS1500	Island
cg08835956	2.89071	0.674964	0.884185	POU6F2;POU6F2	7	Body;Body
cg15351009	3.42775	0.67791	0.885657	LRRC14B	5	TSS200	N_Shore
cg19241689	-0.474056	0.683695	0.886069	B3GALT4	6	1stExon	Island
cg24047810	-0.90917	0.687164	0.888197	IGF2AS;INS-IGF2;IGF2;IGF2AS;IGF2	11	Body;Body;5'UTR;Body;TSS200	Island
cg19628603	-1.96004	0.693771	0.891991	PPP1R2P1	6	Body	Island
cg08479688	0.300006	0.699334	0.892131	TARBP1	1	1stExon	Island
cg05554000	7.38682	0.701549	0.892546	VIPR2	7	Body	N_Shore
cg21322022	-0.669488	0.704302	0.89371	DPP10	2	Body	S_Shore
cg25725890	-0.379431	0.710306	0.894786	SLC6A4	17	TSS200	Island
cg06008511	-0.845717	0.711938	0.894786	SEMA4B	15	TSS1500	Island
cg26223996	-0.30735	0.715458	0.894786	CLK3;CLK3	15	TSS1500;5'UTR	N_Shore
cg16906346	-3.82602	0.715519	0.894786	KIAA0319;KIAA0319;KIAA0319;KIAA0319;KIAA0319	6	TSS1500;TSS1500;TSS1500;TSS1500;TSS1500	S_Shore
cg01330016	0.667743	0.715645	0.894786	SLC6A4	17	5'UTR
cg12882697	0.478425	0.718183	0.894786	SLC6A3	5	TSS200	Island
cg26516004	-0.602135	0.720562	0.894786	CYP1A1	15	TSS1500	S_Shore
cg15241779	1.09284	0.720627	0.894786	KLRD1;KLRD1;KLRD1	12	TSS1500;5'UTR;TSS1500
cg17403731	3.03698	0.72172	0.894786	HCN2	19	Body	Island
cg12928379	-0.390294	0.727083	0.899141	DRD4	11	TSS200	Island
cg15705054	0.488246	0.730415	0.899592	PBXIP1	1	5'UTR
cg08479516	2.38586	0.738358	0.906166	VIPR2	7	Body	Island
cg20674327	-0.958427	0.740676	0.906721	C7orf57	7	TSS1500	N_Shore
cg25476565	2.46024	0.745562	0.908541	ALDH7A1	5	Body	N_Shore
cg15730313	2.28895	0.745901	0.908541	LRRC14B;LRRC14B	5	1stExon;5'UTR	N_Shore
cg08686462	-0.784878	0.753117	0.913217	INS-IGF2;IGF2;INS-IGF2	11	Body;TSS1500;Body
cg08713711	-1.19022	0.755129	0.913217	SLC6A3	5	5'UTR	Island
cg13211181	-0.897748	0.757336	0.913217	IFLTD1	12	1stExon
cg07583420	0.277164	0.758416	0.913217	INS-IGF2;IGF2;IGF2;IGF2	11	Body;Body;5'UTR;5'UTR	N_Shore
cg11425280	-0.294422	0.759135	0.913217	CHST11	12	5'UTR	Island
cg18092474	2.69763	0.763312	0.915975	CYP1A1	15	TSS1500	Island
cg00997378	1.30288	0.770486	0.921506	SLC6A3	5	5'UTR	Island
cg14692377	-0.531694	0.771845	0.921506	SLC6A4;SLC6A4	17	1stExon;5'UTR	Island
cg23328613	-0.867978	0.776845	0.921506	COL7A1	3	TSS1500	S_Shore
cg24696500	1.79395	0.777396	0.921506	LRRC14B	5	TSS200	N_Shore
cg25154801	-1.25857	0.777402	0.921506	ANK1;ANK1;ANK1;ANK1;ANK1	8	TSS1500;TSS1500;TSS1500;TSS1500;Body	Island
cg04913265	-4.21628	0.791273	0.927028	JAM3	11	Body	Island
cg03909863	-0.604429	0.793104	0.927028	DRD4	11	Body	Island
cg04210284	0.18865	0.794403	0.927028	SLC6A3	5	TSS200	Island
cg14560110	-2.38499	0.797547	0.927028	CCDC144NL	17	TSS200	Island
cg02269978	1.27759	0.799361	0.927028	PPP1R2P1	6	Body	Island
cg11185456	-3.76472	0.801135	0.927028	DNHD1	11	Body	Island
cg06189133	1.18852	0.811305	0.935734	INSL3	19	Body	Island
cg00063006	1.50003	0.817616	0.939389	PPP1R2P1	6	Body	Island
cg22549041	-1.92905	0.824707	0.943739	CYP1A1	15	TSS1500	Island
cg01239922	-1.55439	0.826085	0.943739	LRRC14B	5	TSS1500	N_Shore
cg13570656	1.734	0.827228	0.943739	CYP1A1	15	TSS1500	Island
cg19651219	-1.6948	0.8327	0.94451	DPP10	2	Body	Island
cg10174482	0.539639	0.838561	0.946029	INSL3	19	TSS200	Island
cg16386523	1.32293	0.840452	0.946029	OR4C13	11	1stExon
cg27348223	-0.209184	0.840914	0.946029	SLC6A3	5	5'UTR	Island
cg19145218	-1.06337	0.846171	0.946463	C20orf54	20	TSS200
cg21132577	-0.99302	0.849467	0.946463	MYOM2	8	5'UTR
cg20125971	-0.516486	0.852771	0.946463	PDCL2;PDCL2	4	5'UTR;1stExon
cg12711961	1.10402	0.857191	0.946463	LRRC14B	5	TSS200	N_Shore
cg06841846	0.294611	0.859731	0.946463	SLC6A4	17	TSS1500	S_Shore
cg07143296	-0.147021	0.861721	0.946463	PCNXL3	11	TSS200	Island
cg12066473	0.396912	0.862723	0.946463	SORBS2;SORBS2;SORBS2;SORBS2;SORBS2;SORBS2;SORBS2	4	5'UTR;5'UTR;5'UTR;1stExon;TSS1500;1stExon;TSS1500
cg14791008	0.964084	0.867304	0.949347	TPH2	12	TSS1500
cg27210657	-0.845564	0.885096	0.95888	C20orf54	20	TSS200
cg16705086	0.318546	0.886798	0.95888	INSL3	19	Body	N_Shore
cg11060379	-0.328278	0.888493	0.95888	PPP1R2P1	6	Body	Island
cg25457956	-0.170942	0.89592	0.95888	BDNF;BDNF;BDNF;BDNF	11	TSS200;TSS1500;TSS1500;TSS1500	Island
cg00556112	0.147836	0.899022	0.95888	DRD4	11	TSS200	Island
cg09169455	-1.35908	0.901156	0.95888	MYO10	5	Body
cg12237140	-0.410381	0.902282	0.95888	KPTN	19	TSS1500	S_Shore
cg25742037	-1.07909	0.90232	0.95888	INS-IGF2;IGF2;INS-IGF2	11	Body;TSS1500;Body
cg10881128	0.562407	0.903555	0.95888	PTPRF;PTPRF	1	Body;Body	Island
cg01933073	1.05703	0.904499	0.95888	SORBS2;SORBS2;SORBS2;SORBS2;SORBS2;SORBS2;SORBS2	4	5'UTR;5'UTR;5'UTR;1stExon;TSS1500;1stExon;TSS1500
cg15212349	-0.145411	0.905601	0.95888	SLC6A3	5	5'UTR	Island
cg18443893	0.45482	0.906691	0.95888	LRRC14B	5	1stExon	Island
cg16928551	0.257884	0.907952	0.95888	PPP1R2P1	6	Body	N_Shore
cg05653018	-0.278329	0.910414	0.95888	ELF3;ELF3	1	TSS200;TSS200
cg23942884	-0.589037	0.913894	0.95888	PPP1R2P1	6	Body	Island
cg05549655	-0.555383	0.913972	0.95888	CYP1A1	15	TSS1500	Island
cg04535902	0.30009	0.917345	0.95888	GFI1;GFI1;GFI1	1	Body;Body;Body	Island
cg07876788	-1.52965	0.917447	0.95888	TMEM140	7	Body
cg17352045	0.592246	0.931369	0.967191	PPP1R2P1	6	Body	Island
cg13787932	0.496609	0.933637	0.967479	LRRC14B	5	1stExon	Island
cg19858576	-0.456858	0.940746	0.972771	LRRC14B	5	1stExon	Island
cg12223960	0.109337	0.948478	0.978684	TNXB	6	Body	N_Shore
cg18085176	0.262403	0.951488	0.97971	AFAP1;AFAP1	4	5'UTR;5'UTR	N_Shore
cg06463313	-0.604834	0.956208	0.982415	PFKL;PFKL	21	Body;Body	Island
cg02682525	0.140925	0.959376	0.982415	ANKK1	11	TSS1500	N_Shore
cg22225943	-0.165047	0.960179	0.982415	IGF2AS;INS-IGF2;IGF2;IGF2AS;IGF2	11	Body;Body;5'UTR;Body;TSS200	S_Shore
cg19563932	-0.142024	0.962847	0.982546	AIF1;AIF1;AIF1	6	Body;1stExon;Body	N_Shelf
cg06373377	-0.0658627	0.964454	0.982546	CDC20	1	Body	S_Shore
cg03416665	0.0655307	0.966373	0.982546	PDLIM5;PDLIM5;PDLIM5;PDLIM5;PDLIM5	4	5'UTR;Body;5'UTR;5'UTR;5'UTR	Island
cg08820231	-0.442234	0.968437	0.98259	SLC26A10	12	TSS200	N_Shore
cg18587973	0.0272834	0.974736	0.983046	CDADC1	13	Body	Island
cg26866348	0.169131	0.974955	0.983046	LRRC14B	5	TSS200	N_Shore
cg10136166	-0.0216373	0.987946	0.989983	BREA2	8	TSS1500	S_Shore
cg17081778	-0.00394441	0.996534	0.996534	AMZ1	7	5'UTR	Island

[truncated: 13 more sheets: Table S11, Table S12, Table S13, Table S14, Table S15, Table S16, Table S17, Table S18, Table S19, Table S20, Table S21, Table S22, Table S23]
